# Supplementary material for: Phylogenetic Distribution of WhiB- and Lsr2-Type Regulators in Actinobacteriophage Genomes
Source: Microbiol Spectr. 2021 Nov 24;9(3):e00727-21. doi: 10.1128/Spectrum.00727-21 (PMC8612146; doi:10.1128/Spectrum.00727-21)
Supplement: SUPPLEMENTAL FILE 2 — Supplemental material. Download SPECTRUM00727-21_Supp_2_seq5.xlsx, XLSX file, 0.3 MB [file spectrum00727-21_supp_2_seq5.xlsx]

## Sheet: Table S1
	Supplementary Table 1: List of 2951 actinobacteriophage genomes used for the screening of host regulatory genes.
	Serial no	Accession	Phage Name	Host	Cluster	Subcluster	Temperate	Genome Length(bp)	GC%
	1	AF271693	Bxb1	Mycobacterium_smegmatis_mc²155	A	A1	True	50550	63.6
	2	AY500152	U2	Mycobacterium_smegmatis_mc²155	A	A1	True	51277	63.7
	3	AY500153	Bethlehem	Mycobacterium_smegmatis_mc²155	A	A1	True	52250	63.2
	4	EU744248	KBG	Mycobacterium_smegmatis_mc²155	A	A1	True	53572	63.6
	5	EU744249	Lockley	Mycobacterium_smegmatis_mc²155	A	A1	True	51478	63.4
	6	EU744251	Jasper	Mycobacterium_smegmatis_mc²155	A	A1	True	50968	63.7
	7	EU744252	DD5	Mycobacterium_smegmatis_mc²155	A	A1	True	51621	63.4
	8	EU826470	Solon	Mycobacterium_smegmatis_mc²155	A	A1	True	49487	63.8
	9	GU247132	SkiPole	Mycobacterium_smegmatis_mc²155	A	A1	True	53137	63.6
	10	JF937099	JC27	Mycobacterium_smegmatis_mc²155	A	A1	True	52169	63.6
	11	JF937100	Lesedi	Mycobacterium_smegmatis_mc²155	A	A1	True	50486	63.8
	12	JF937103	Museum	Mycobacterium_smegmatis_mc²155	A	A1	True	51426	63.6
	13	JF937108	Switzer	Mycobacterium_smegmatis_mc²155	A	A1	True	52298	63.8
	14	JF937110	KSSJEB	Mycobacterium_smegmatis_mc²155	A	A1	True	51381	63.6
	15	JF957057	BPBiebs31	Mycobacterium_smegmatis_mc²155	A	A1	True	53171	63.4
	16	JN020140	MrGordo	Mycobacterium_smegmatis_mc²155	A	A1	True	50988	63.8
	17	JN153085	Doom	Mycobacterium_smegmatis_mc²155	A	A1	True	51421	63.8
	18	JN153086	Euphoria	Mycobacterium_smegmatis_mc²155	A	A1	True	53597	63.7
	19	JN398369	RidgeCB	Mycobacterium_smegmatis_mc²155	A	A1	True	50844	64
	20	JN572689	Perseus	Mycobacterium_smegmatis_mc²155	A	A1	True	53142	63.7
	21	JN660814	Dreamboat	Mycobacterium_smegmatis_mc²155	A	A1	True	51083	63.9
	22	JN687951	Violet	Mycobacterium_smegmatis_mc²155	A	A1	True	52481	63.8
	23	JN698998	Bruns	Mycobacterium_smegmatis_mc²155	A	A1	True	53003	63.6
	24	JN699000	BillKnuckles	Mycobacterium_smegmatis_mc²155	A	A1	True	51821	63.4
	25	JN699016	Kugel	Mycobacterium_smegmatis_mc²155	A	A1	True	52379	63.8
	26	JQ809703	Aeneas	Mycobacterium_smegmatis_mc²155	A	A1	True	53684	63.6
	27	JX307705	Marcell	Mycobacterium_smegmatis_mc²155	A	A1	True	49186	64
	28	KC661273	PattyP	Mycobacterium_smegmatis_mc²155	A	A1	True	52057	63.6
	29	KF024724	Trouble	Mycobacterium_smegmatis_mc²155	A	A1	True	52102	63.6
	30	KF024726	SarFire	Mycobacterium_smegmatis_mc²155	A	A1	True	53701	63.8
	31	KF279415	PhrostyMug	Mycobacterium_smegmatis_mc²155	A	A1	True	53636	63.7
	32	KF416340	Wheeler	Mycobacterium_smegmatis_mc²155	A	A1	True	53588	63.3
	33	KF493880	HanShotFirst	Mycobacterium_smegmatis_mc²155	A	A1	True	52390	63.8
	34	KF560331	Graduation	Mycobacterium_smegmatis_mc²155	A	A1	True	52823	63.5
	35	KJ174156	Alsfro	Mycobacterium_smegmatis_mc²155	A	A1	True	52136	63.6
	36	KJ194585	Seabiscuit	Mycobacterium_smegmatis_mc²155	A	A1	True	51781	63.7
	37	KJ409696	Lamina13	Mycobacterium_smegmatis_mc²155	A	A1	True	53255	63.7
	38	KJ690250	Pinto	Mycobacterium_smegmatis_mc²155	A	A1	True	50610	63.5
	39	KM597531	Abrogate	Mycobacterium_smegmatis_mc²155	A	A1	True	52530	63.8
	40	KP027196	Edtherson	Mycobacterium_smegmatis_mc²155	A	A1	True	51492	64
	41	KP027203	Treddle	Mycobacterium_smegmatis_mc²155	A	A1	True	53008	63.9
	42	KP027204	Thor	Mycobacterium_smegmatis_mc²155	A	A1	True	53058	63.7
	43	KP027205	Alvin	Mycobacterium_smegmatis_mc²155	A	A1	True	49577	63.5
	44	KR080201	Nerujay	Mycobacterium_smegmatis_mc²155	A	A1	True	53455	63.7
	45	KR997929	Barriga	Mycobacterium_smegmatis_mc²155	A	A1	True	52643	63.4
	46	KR997934	Nhonho	Mycobacterium_smegmatis_mc²155	A	A1	True	51355	63.8
	47	KT259047	Rufus	Mycobacterium_smegmatis_mc²155	A	A1	True	52357	63.9
	48	KT326768	Tasp14	Mycobacterium_smegmatis_mc²155	A	A1	True	51409	63.9
	49	KT363731	TheloniusMonk	Mycobacterium_smegmatis_mc²155	A	A1	True	52055	63.6
	50	KT388014	Turj99	Mycobacterium_smegmatis_mc²155	A	A1	True	51161	63.7
	51	KT438500	Pari	Mycobacterium_smegmatis_mc²155	A	A1	True	50614	63.5
	52	KT626047	Dynamix	Mycobacterium_smegmatis_mc²155	A	A1	True	50628	63.7
	53	KT818595	Pepe	Mycobacterium_smegmatis_mc²155	A	A1	True	50515	64
	54	KX369584	Makemake	Mycobacterium_smegmatis_mc²155	A	A1	True	52496	63.8
	55	KX369586	Papez	Mycobacterium_smegmatis_mc²155	A	A1	True	52501	63.8
	56	KX522649	Bircsak	Mycobacterium_smegmatis_mc²155	A	A1	True	53622	63.6
	57	KX522943	Gompelli16	Mycobacterium_smegmatis_mc²155	A	A1	True	53623	63.6
	58	KX550443	Magnito	Mycobacterium_smegmatis_mc²155	A	A1	True	51743	63.8
	59	KX574454	PacerPaul	Mycobacterium_smegmatis_mc²155	A	A1	True	52732	63.6
	60	KX683876	CactusRose	Mycobacterium_smegmatis_mc²155	A	A1	True	52659	63.8
	61	KX702320	Bigfoot	Mycobacterium_smegmatis_mc²155	A	A1	True	51646	63.7
	62	KX712238	Zephyr	Mycobacterium_smegmatis_mc²155	A	A1	True	52320	63.9
	63	KY213952	Petruchio	Mycobacterium_smegmatis_mc²155	A	A1	True	49531	63.8
	64	KY224001	Blue	Mycobacterium_smegmatis_mc²155	A	A1	True	50864	63.9
	65	MF668283	Smairt	Mycobacterium_smegmatis_mc²155	A	A1	True	54655	63.6
	66	MF919508	ILeeKay	Mycobacterium_smegmatis_mc²155	A	A1	True	51017	64
	67	MG099951	Wilkins	Mycobacterium_smegmatis_mc²155	A	A1	True	50907	63.9
	68	MG812486	Acme	Mycobacterium_smegmatis_mc²155	A	A1	True	51793	63.5
	69	MG812489	Greg	Mycobacterium_smegmatis_mc²155	A	A1	True	51083	63.4
	70	MG812495	Pippin	Mycobacterium_smegmatis_mc²155	A	A1	True	52034	63.8
	71	MG872833	BeesKnees	Mycobacterium_smegmatis_mc²155	A	A1	True	51702	63.7
	72	MG872836	Fajezeel	Mycobacterium_smegmatis_mc²155	A	A1	True	51083	63.4
	73	MG920060	Bob3	Mycobacterium_smegmatis_mc²155	A	A1	True	52233	63.8
	74	MG925340	Corvo	Mycobacterium_smegmatis_mc²155	A	A1	True	53325	63.7
	75	MG925342	Forsytheast	Mycobacterium_smegmatis_mc²155	A	A1	True	52695	63.7
	76	MG925344	Ichabod	Mycobacterium_smegmatis_mc²155	A	A1	True	53317	63.8
	77	MG925351	MPlant7149	Mycobacterium_smegmatis_mc²155	A	A1	True	51372	63.7
	78	MG944220	Ruotula	Mycobacterium_smegmatis_mc²155	A	A1	True	52601	63.4
	79	MG944221	Scowl	Mycobacterium_smegmatis_mc²155	A	A1	True	51690	63.8
	80	MG962370	Kykar	Mycobacterium_smegmatis_mc²155	A	A1	True	50294	63.7
	81	MG962372	McGuire	Mycobacterium_smegmatis_mc²155	A	A1	True	51521	63.7
	82	MH000606	Fascinus	Mycobacterium_smegmatis_mc²155	A	A1	True	52157	63.7
	83	MH001458	Smeagol	Mycobacterium_smegmatis_mc²155	A	A1	True	53134	63.7
	84	MH020236	GageAP	Mycobacterium_smegmatis_mc²155	A	A1	True	51904	63.5
	85	MH020244	Lopton	Mycobacterium_smegmatis_mc²155	A	A1	True	52394	63.5
	86	MH230876	ConceptII	Mycobacterium_smegmatis_mc²155	A	A1	True	53287	63.5
	87	MH230878	Oogway	Mycobacterium_smegmatis_mc²155	A	A1	True	51745	63.6
	88	MH338238	Michley	Mycobacterium_smegmatis_mc²155	A	A1	True	51527	63.7
	89	MH338239	Mryolo	Mycobacterium_smegmatis_mc²155	A	A1	True	50505	64
	90	MH371110	Magnar	Mycobacterium_smegmatis_mc²155	A	A1	True	51428	63.7
	91	MH399782	Niza	Mycobacterium_smegmatis_mc²155	A	A1	True	51672	63.4
	92	MH450113	BigMau	Mycobacterium_smegmatis_mc²155	A	A1	True	52632	63.7
	93	MH450130	Rohr	Mycobacterium_smegmatis_mc²155	A	A1	True	53483	63.6
	94	MH450133	SwissCheese	Mycobacterium_smegmatis_mc²155	A	A1	True	51822	63.5
	95	MH479919	Moose	Mycobacterium_smegmatis_mc²155	A	A1	True	52695	63.7
	96	MH513971	Hope4ever	Mycobacterium_smegmatis_mc²155	A	A1	True	50455	63.6
	97	MH536816	DrFeelGood	Mycobacterium_smegmatis_mc²155	A	A1	True	50155	63.9
	98	MH576959	Pita2	Mycobacterium_smegmatis_mc²155	A	A1	True	51486	63.4
	99	MH576971	Arlo	Mycobacterium_smegmatis_mc²155	A	A1	True	52960	63.8
	100	MH576974	Sibs6	Mycobacterium_smegmatis_mc²155	A	A1	True	50210	63.8
	101	MH576975	Target	Mycobacterium_smegmatis_mc²155	A	A1	True	49097	63.6
	102	MH590595	NEHalo	Mycobacterium_smegmatis_mc²155	A	A1	True	50535	63.8
	103	MH632117	Homines	Mycobacterium_smegmatis_mc²155	A	A1	True	48502	63.8
	104	MH632118	Zeeculate	Mycobacterium_smegmatis_mc²155	A	A1	True	53828	63.8
	105	MH651180	Maroc7	Mycobacterium_smegmatis_mc²155	A	A1	True	53350	63.5
	106	MH669011	PherrisBueller	Mycobacterium_smegmatis_mc²155	A	A1	True	49209	64
	107	MH697575	Adahisdi	Mycobacterium_smegmatis_mc²155	A	A1	True	51703	63.8
	108	MH697581	Crispicous1	Mycobacterium_smegmatis_mc²155	A	A1	True	50827	63.7
	109	MH744414	Arcanine	Mycobacterium_smegmatis_mc²155	A	A1	True	52273	63.7
	110	MK061415	Rhynn	Mycobacterium_smegmatis_mc²155	A	A1	True	52522	63.6
	111	MK112530	BigPaolini	Mycobacterium_smegmatis_mc²155	A	A1	True	49601	63.5
	112	MK112532	Bones	Mycobacterium_smegmatis_mc²155	A	A1	True	52528	63.8
	113	MK112540	Froghopper	Mycobacterium_smegmatis_mc²155	A	A1	True	48149	64
	114	MK305893	Beatrix	Mycobacterium_smegmatis_mc²155	A	A1	True	52295	63.9
	115	MK310141	Fenn	Mycobacterium_smegmatis_mc²155	A	A1	True	53449	63.7
	116	MK310142	MetalQZJ	Mycobacterium_smegmatis_mc²155	A	A1	True	51854	63.5
	117	MK359299	Petp2012	Mycobacterium_smegmatis_mc²155	A	A1	True	51703	63.7
	118	MK359300	AFIS	Mycobacterium_smegmatis_mc²155	A	A1	True	51737	63.7
	119	MK359304	SpikeBT	Mycobacterium_smegmatis_mc²155	A	A1	True	50181	63.7
	120	MK359312	Fushigi	Mycobacterium_smegmatis_mc²155	A	A1	True	50350	63.7
	121	MK359316	Cueylyss	Mycobacterium_smegmatis_mc²155	A	A1	True	48484	64.1
	122	MK359331	Rajelicia	Mycobacterium_smegmatis_mc²155	A	A1	True	52843	63.6
	123	MK359354	PinkPlastic	Mycobacterium_smegmatis_mc²155	A	A1	True	49593	63.6
	124	MK494116	Dulcie	Mycobacterium_smegmatis_mc²155	A	A1	True	53970	63.7
	125	MK524497	Francis47	Mycobacterium_smegmatis_mc²155	A	A1	True	53936	63.6
	126	MK524499	Tripl3t	Mycobacterium_smegmatis_mc²155	A	A1	True	53565	63.7
	127	MK524506	Zeuska	Mycobacterium_smegmatis_mc²155	A	A1	True	53598	63.7
	128	MK524523	Naira	Mycobacterium_smegmatis_mc²155	A	A1	True	53581	63.7
	129	MK524525	Ringer	Mycobacterium_smegmatis_mc²155	A	A1	True	52018	63.6
	130	MK524531	Rutherferd	Mycobacterium_smegmatis_mc²155	A	A1	True	52364	63.7
	131	MK814754	Sumter	Mycobacterium_smegmatis_mc²155	A	A1	True	52656	63.7
	132	MK820638	HermioneGrange	Mycobacterium_smegmatis_mc²155	A	A1	True	53147	63.6
	133	MK967387	Big3	Mycobacterium_smegmatis_mc²155	A	A1	True	53442	63.4
	134	MK967401	Carlyle	Mycobacterium_smegmatis_mc²155	A	A1	True	51220	63.6
	135	MN062710	Ajay	Mycobacterium_smegmatis_mc²155	A	A1	True	49516	63.6
	136	MN119377	Buttons	Mycobacterium_smegmatis_mc²155	A	A1	True	49420	63.7
	137	MN119379	Anglerfish	Mycobacterium_smegmatis_mc²155	A	A1	True	52380	63.5
	138	MN234212	Paphu	Mycobacterium_smegmatis_mc²155	A	A1	True	51159	64.1
	139	MN369760	KyMonks1A	Mycobacterium_smegmatis_mc²155	A	A1	True	52145	63.6
	140	MN428054	JackSparrow	Mycobacterium_smegmatis_mc²155	A	A1	True	51576	63.6
	141	MN444869	DreamCatcher	Mycobacterium_smegmatis_mc²155	A	A1	True	53408	63.4
	142	MN585970	Killigrew	Mycobacterium_smegmatis_mc²155	A	A1	True	51163	63.8
	143	MN585976	Kanely	Mycobacterium_smegmatis_mc²155	A	A1	True	52539	63.5
	144	MN585985	Watermelon	Mycobacterium_smegmatis_mc²155	A	A1	True	50965	63.5
	145	MN585991	Snazzy	Mycobacterium_smegmatis_mc²155	A	A1	True	52220	63.6
	146	MN585997	Traft412	Mycobacterium_smegmatis_mc²155	A	A1	True	51223	63.7
	147	MN585999	Briton15	Mycobacterium_smegmatis_mc²155	A	A1	True	53032	63.7
	148	MN586000	Sagefire	Mycobacterium_smegmatis_mc²155	A	A1	True	51481	63.9
	149	MN617845	BaconJack	Mycobacterium_smegmatis_mc²155	A	A1	True	53793	63.8
	150	MN813700	Atkinbua	Mycobacterium_smegmatis_mc²155	A	A1	True	52955	63.3
	151	MT310897	Manatee	Mycobacterium_smegmatis_mc²155	A	A1	True	51040	63.8
	152	JQ512844	Twister	Mycobacterium_smegmatis_mc²155	A	A10	True	51094	65
	153	JX307704	Goose	Mycobacterium_smegmatis_mc²155	A	A10	True	50645	65.1
	154	JX411619	Rebeuca	Mycobacterium_smegmatis_mc²155	A	A10	True	51235	65.1
	155	KC661279	Severus	Mycobacterium_smegmatis_mc²155	A	A10	True	49894	64.4
	156	KJ156985	RhynO	Mycobacterium_smegmatis_mc²155	A	A10	True	46739	65.3
	157	KM101120	Trike	Mycobacterium_smegmatis_mc²155	A	A10	True	44716	64.5
	158	MF773750	OKCentral2016	Mycobacterium_smegmatis_mc²155	A	A10	True	50072	65.1
	159	MH001459	KittenMittens	Mycobacterium_smegmatis_mc²155	A	A10	True	49894	64.5
	160	MK494124	Kristoff	Mycobacterium_smegmatis_mc²155	A	A10	True	51236	65
	161	MN586038	WalterMcMickey	Mycobacterium_smegmatis_mc²155	A	A10	True	51094	65
	162	MN807247	Chupacabra	Mycobacterium_smegmatis_mc²155	A	A10	True	50836	65.2
	163	KU695581	Mulciber	Mycobacterium_smegmatis_mc²155	A	A11	True	52428	63.7
	164	KY471460	Jabith	Mycobacterium_smegmatis_mc²155	A	A11	True	52715	63.7
	165	MF140410	Et2Brutus	Mycobacterium_smegmatis_mc²155	A	A11	True	52497	63.8
	166	MH338236	Ebony	Mycobacterium_smegmatis_mc²155	A	A11	True	52152	63.8
	167	MH338237	Joselito	Mycobacterium_smegmatis_mc²155	A	A11	True	52347	63.7
	168	MH536828	Snape	Mycobacterium_smegmatis_mc²155	A	A11	True	52138	63.7
	169	MK494130	Fibonacci	Mycobacterium_smegmatis_mc²155	A	A11	True	52462	63.8
	170	MK524507	Orange	Mycobacterium_smegmatis_mc²155	A	A11	True	52147	63.6
	171	MK524511	Bowtie	Mycobacterium_smegmatis_mc²155	A	A11	True	51202	63.8
	172	MK524513	Munch	Mycobacterium_smegmatis_mc²155	A	A11	True	52595	63.7
	173	MK524514	Bud	Mycobacterium_smegmatis_mc²155	A	A11	True	51304	63.8
	174	MK524519	Salz	Mycobacterium_smegmatis_mc²155	A	A11	True	51333	63.8
	175	MN310547	Hutc2	Mycobacterium_smegmatis_mc²155	A	A11	True	51393	63.8
	176	MN586006	Bachome	Mycobacterium_smegmatis_mc²155	A	A11	True	51653	63.7
	177	MN703405	Aneem	Mycobacterium_smegmatis_mc²155	A	A11	True	52595	63.7
	178	MN892487	Mabel	Mycobacterium_smegmatis_mc²155	A	A11	True	52577	63.7
	179	KX657793	DarthPhader	Mycobacterium_smegmatis_mc²155	A	A12	True	53432	63.2
	180	MH513984	Steamy	Mycobacterium_smegmatis_mc²155	A	A12	True	53420	63.4
	181	MK494113	Refuge	Mycobacterium_smegmatis_mc²155	A	A12	True	53594	63.5
	182	MK524530	Pharaoh	Mycobacterium_smegmatis_mc²155	A	A12	True	50346	63.7
	183	KT206225	Phlei	Mycobacterium_phlei_str.	A	A13	True	50414	60.1
	184	KR080193	Luchador	Mycobacterium_smegmatis_mc²155	A	A14	True	53387	62.1
	185	MN310541	Jeeves	Mycobacterium_smegmatis_mc²155	A	A14	True	52466	62.1
	186	KU998249	Soups	Gordonia_terrae_3612	A	A15	True	52924	61.9
	187	KU998250	Rosalind	Gordonia_terrae_3612	A	A15	True	52684	61.9
	188	KU998251	KatherineG	Gordonia_terrae_3612	A	A15	True	52689	61.9
	189	KX557280	JSwag	Gordonia_terrae_3612	A	A15	True	52726	61.9
	190	KX557283	Remus	Gordonia_terrae_3612	A	A15	True	52738	62
	191	KX557284	Strosahl	Gordonia_terrae_3612	A	A15	True	52738	62
	192	MF668282	ShayRa	Gordonia_terrae_3612	A	A15	True	51238	62.1
	193	MH001454	Waits	Gordonia_terrae_3612	A	A15	True	52856	62
	194	MH316566	Nedarya	Gordonia_terrae_NRRL_B-16283	A	A15	True	53140	62
	195	MH513974	LastResort	Gordonia_terrae_3612	A	A15	True	52619	62
	196	MK967382	ReMo	Gordonia_terrae_3612	A	A15	True	52601	61.9
	197	MN284898	MinecraftSteve	Gordonia_terrae_3612	A	A15	True	52549	62
	198	MN369756	Anon	Gordonia_terrae_3612	A	A15	True	52661	62.5
	199	KF861510	EagleEye	Mycobacterium_smegmatis_mc²155	A	A16	True	52974	61.4
	200	MN096376	Lucyedi	Mycobacterium_smegmatis_mc²155	A	A16	True	52987	61.4
	201	KJ192196	40AC	Mycobacterium_smegmatis_mc²155	A	A17	True	53396	63.3
	202	MF141539	MyraDee	Mycobacterium_smegmatis_mc²155	A	A18	True	50514	62.7
	203	MF472895	Kimona	Mycobacterium_smegmatis_mc²155	A	A19	True	50283	64.4
	204	KJ410134	CRB1	Mycobacterium_smegmatis_mc²155	A	A2	True	52963	63.2
	205	KT588442	LadyBird	Mycobacterium_smegmatis_mc²155	A	A2	True	53141	63.5
	206	AF022214	D29	Mycobacterium_smegmatis_mc²155	A	A2	True	49136	63.5
	207	DQ398043	Che12	Mycobacterium_smegmatis_mc²155	A	A2	True	52901	62.9
	208	EU744250	Pukovnik	Mycobacterium_smegmatis_mc²155	A	A2	True	52892	63.3
	209	GU339467	RedRock	Mycobacterium_smegmatis_mc²155	A	A2	True	53332	64.5
	210	JN408460	Turbido	Mycobacterium_smegmatis_mc²155	A	A2	True	53169	63.3
	211	JN408461	Trixie	Mycobacterium_smegmatis_mc²155	A	A2	True	53526	64.5
	212	JX899358	First	Mycobacterium_smegmatis_mc²155	A	A2	True	53028	63.4
	213	KF017927	Odin	Mycobacterium_smegmatis_mc²155	A	A2	True	52807	62.3
	214	KF024721	AnnaL29	Mycobacterium_smegmatis_mc²155	A	A2	True	53253	64.4
	215	KF416344	Adzzy	Mycobacterium_smegmatis_mc²155	A	A2	True	52519	62.6
	216	KF981601	Echild	Mycobacterium_smegmatis_mc²155	A	A2	True	53159	63.7
	217	KJ410132	20ES	Mycobacterium_smegmatis_mc²155	A	A2	True	53124	63.4
	218	KJ959632	Equemioh13	Mycobacterium_smegmatis_mc²155	A	A2	True	53042	63.5
	219	KM197169	Piro94	Mycobacterium_smegmatis_mc²155	A	A2	True	52647	63.4
	220	KM463009	Power	Mycobacterium_smegmatis_mc²155	A	A2	True	53395	63.5
	221	KM591906	SweetiePie	Mycobacterium_smegmatis_mc²155	A	A2	True	53184	63.5
	222	KM677210	Larenn	Mycobacterium_smegmatis_mc²155	A	A2	True	52967	63.5
	223	KT381276	Serenity	Mycobacterium_smegmatis_mc²155	A	A2	True	52088	62.6
	224	KU297783	NaSiaTalie	Mycobacterium_smegmatis_mc²155	A	A2	True	52920	63.4
	225	KU568494	Bactobuster	Mycobacterium_smegmatis_mc²155	A	A2	True	52129	63.1
	226	KU761558	Loser	Mycobacterium_smegmatis_mc²155	A	A2	True	53486	64.5
	227	KU761559	ArcherNM	Mycobacterium_smegmatis_mc²155	A	A2	True	52561	64.2
	228	KU985093	EvilGenius	Mycobacterium_smegmatis_mc²155	A	A2	True	53935	63
	229	KU985095	ChipMunk	Mycobacterium_smegmatis_mc²155	A	A2	True	53932	63.1
	230	KX574455	Pomar16	Mycobacterium_smegmatis_mc²155	A	A2	True	52833	63.4
	231	KX576639	DudeLittle	Mycobacterium_smegmatis_mc²155	A	A2	True	52917	63.5
	232	KX619650	Jerm	Mycobacterium_smegmatis_mc²155	A	A2	True	53163	63.3
	233	KX641263	Kalpine	Mycobacterium_smegmatis_mc²155	A	A2	True	53330	64.4
	234	KX683875	Baehexic	Mycobacterium_smegmatis_mc²155	A	A2	True	53111	63.5
	235	KX758538	Kerberos	Mycobacterium_smegmatis_mc²155	A	A2	True	52753	63.5
	236	KX758539	Jaan	Mycobacterium_smegmatis_mc²155	A	A2	True	52462	63.2
	237	KX897981	StarStuff	Mycobacterium_smegmatis_mc²155	A	A2	True	52785	63.5
	238	KY798216	Journey13	Mycobacterium_smegmatis_mc²155	A	A2	True	48502	62.7
	239	KY965065	Heffalump	Mycobacterium_smegmatis_mc²155	A	A2	True	53085	63.6
	240	MF140403	Changeling	Mycobacterium_smegmatis_mc²155	A	A2	True	52991	64.6
	241	MF185727	BobSwaget	Mycobacterium_smegmatis_mc²155	A	A2	True	50400	63.3
	242	MF324899	Lokk	Mycobacterium_smegmatis_mc²155	A	A2	True	51008	63.4
	243	MF472893	MissWhite	Mycobacterium_smegmatis_mc²155	A	A2	True	50263	63.3
	244	MF472896	JoshKayV	Mycobacterium_smegmatis_mc²155	A	A2	True	53366	63
	245	MF668269	Drake55	Mycobacterium_smegmatis_mc²155	A	A2	True	52719	63.4
	246	MF919490	Anselm	Mycobacterium_smegmatis_mc²155	A	A2	True	53545	63.5
	247	MF919500	Dalmatian	Mycobacterium_smegmatis_mc²155	A	A2	True	52850	63.5
	248	MF919531	SnapTap	Mycobacterium_smegmatis_mc²155	A	A2	True	53051	63.5
	249	MF919536	TipsytheTRex	Mycobacterium_smegmatis_mc²155	A	A2	True	52350	62.5
	250	MF919538	Updawg	Mycobacterium_smegmatis_mc²155	A	A2	True	53043	63.5
	251	MG099947	Ph8s	Mycobacterium_smegmatis_mc²155	A	A2	True	52874	62.6
	252	MH020237	Jsquared	Mycobacterium_smegmatis_mc²155	A	A2	True	52967	62.6
	253	MH051252	Fameo	Mycobacterium_smegmatis_mc²155	A	A2	True	52618	63.4
	254	MH077576	AbbyPaige	Mycobacterium_smegmatis_mc²155	A	A2	True	53225	63.4
	255	MH338234	Crucio	Mycobacterium_smegmatis_mc²155	A	A2	True	53256	63.5
	256	MH509441	Acolyte	Mycobacterium_smegmatis_mc²155	A	A2	True	52668	63.3
	257	MH513985	Tomathan	Mycobacterium_smegmatis_mc²155	A	A2	True	52876	63.4
	258	MH697591	QueenBeesly	Mycobacterium_smegmatis_mc²155	A	A2	True	53348	63.5
	259	MH825701	Flare16	Mycobacterium_smegmatis_mc²155	A	A2	True	52858	63.5
	260	MH825704	LilTurb	Mycobacterium_smegmatis_mc²155	A	A2	True	53153	63.3
	261	MH825709	NicoleTera	Mycobacterium_smegmatis_mc²155	A	A2	True	52944	64
	262	MK061408	Centaur	Mycobacterium_smegmatis_mc²155	A	A2	True	53001	63.5
	263	MK279857	IronMan	Mycobacterium_smegmatis_mc²155	A	A2	True	53467	63.3
	264	MK284522	Malec	Mycobacterium_smegmatis_mc²155	A	A2	True	53377	63.6
	265	MK494087	DBQu4n	Mycobacterium_smegmatis_mc²155	A	A2	True	52724	63.5
	266	MK524491	Whabigail7	Mycobacterium_smegmatis_mc²155	A	A2	True	53167	63.3
	267	MK801735	Rachaly	Mycobacterium_smegmatis_mc²155	A	A2	True	52009	63.4
	268	MK814748	XianYue	Mycobacterium_smegmatis_mc²155	A	A2	True	52907	62.6
	269	MK919472	Benvolio	Mycobacterium_smegmatis_mc²155	A	A2	True	53136	63.7
	270	MK967395	WideWale	Mycobacterium_smegmatis_mc²155	A	A2	True	53040	63.5
	271	MN062708	NothingSpecial	Mycobacterium_smegmatis_mc²155	A	A2	True	52441	63.2
	272	MN224566	Herbertwm	Mycobacterium_aichiense_ATCC_27280	A	A2	True	51546	62.6
	273	MN234169	Naji	Mycobacterium_smegmatis_mc²155	A	A2	True	49127	63.5
	274	MN234203	SemperFi	Mycobacterium_smegmatis_mc²155	A	A2	True	53235	63.4
	275	MN284903	GaugeLDP	Mycobacterium_smegmatis_mc²155	A	A2	True	53035	63.4
	276	MN369748	Miko	Mycobacterium_smegmatis_mc²155	A	A2	True	51881	63.5
	277	MN585968	Leogania	Mycobacterium_smegmatis_mc²155	A	A2	True	49006	63.4
	278	MN585981	QueenB2	Mycobacterium_smegmatis_mc²155	A	A2	True	52732	63.4
	279	MN585983	Retro23	Mycobacterium_smegmatis_mc²155	A	A2	True	53044	63.4
	280	MN585989	Superchunk	Mycobacterium_smegmatis_mc²155	A	A2	True	52772	62.4
	281	MN585998	Bugsy	Mycobacterium_smegmatis_mc²155	A	A2	True	49937	63.2
	282	MN586002	BiancaTri92	Mycobacterium_smegmatis_mc²155	A	A2	True	52181	63.4
	283	MN703408	Phaded	Mycobacterium_smegmatis_mc²155	A	A2	True	53598	63.1
	284	MT310858	Iwokeuplikedis	Mycobacterium_smegmatis_mc²155	A	A2	True	53261	62.7
	285	MT310876	VC3	Mycobacterium_avium_C3	A	A2	True	51141	63.2
	286	MT310877	VA6	Mycobacterium_avium_A6	A	A2	True	52608	63.4
	287	MT310883	D32	Mycobacterium_smegmatis_ATCC_607	A	A2	True	49127	63.5
	288	MT310884	ANI8	Mycobacterium_avium_CDC-A1	A	A2	True	51141	63.1
	289	MT310885	AN9	Mycobacterium_avium_AV6	A	A2	True	51141	63.1
	290	MT310886	AN3	Mycobacterium_avium_McK	A	A2	True	51037	63.4
	291	Z18946	L5	Mycobacterium_smegmatis_mc²155	A	A2	True	52297	62.3
	292	MN234188	Anthony	Mycobacterium_smegmatis_mc²155	A	A20	True	52202	61.4
	293	AY129332	Bxz2	Mycobacterium_smegmatis_mc²155	A	A3	True	50913	64.2
	294	JF704098	JHC117	Mycobacterium_smegmatis_mc²155	A	A3	True	50877	64
	295	JF704101	Microwolf	Mycobacterium_smegmatis_mc²155	A	A3	True	50864	64
	296	JF704111	Rockstar	Mycobacterium_smegmatis_mc²155	A	A3	True	47780	64.3
	297	JF704114	Vix	Mycobacterium_smegmatis_mc²155	A	A3	True	50963	64
	298	JF957058	HelDan	Mycobacterium_smegmatis_mc²155	A	A3	True	50364	64
	299	KC661272	Methuselah	Mycobacterium_smegmatis_mc²155	A	A3	True	50891	64.2
	300	KC661281	Jobu08	Mycobacterium_smegmatis_mc²155	A	A3	True	50679	64
	301	KF279418	Anubis	Mycobacterium_smegmatis_mc²155	A	A3	True	50854	64
	302	KJ510415	Phantastic	Mycobacterium_smegmatis_mc²155	A	A3	True	50101	63.8
	303	KM101119	Tiffany	Mycobacterium_smegmatis_mc²155	A	A3	True	50768	64
	304	KM233454	MarQuardt	Mycobacterium_smegmatis_mc²155	A	A3	True	50882	64
	305	KM233455	Farber	Mycobacterium_smegmatis_mc²155	A	A3	True	49190	64.2
	306	KM592966	QuinnKiro	Mycobacterium_smegmatis_mc²155	A	A3	True	50066	64
	307	KP017310	Phoxy	Mycobacterium_smegmatis_mc²155	A	A3	True	49267	64.2
	308	KP017311	Spike509	Mycobacterium_smegmatis_mc²155	A	A3	True	50989	64.1
	309	KP027202	Taurus	Mycobacterium_smegmatis_mc²155	A	A3	True	50877	64
	310	KT326767	Texage	Mycobacterium_smegmatis_mc²155	A	A3	True	50081	64
	311	KT359365	DaHudson	Mycobacterium_smegmatis_mc²155	A	A3	True	50841	64.1
	312	KT381277	Wooldri	Mycobacterium_smegmatis_mc²155	A	A3	True	50797	64
	313	KU255188	JenCasNa	Mycobacterium_smegmatis_mc²155	A	A3	True	50877	64
	314	KU578077	Marie	Mycobacterium_smegmatis_mc²155	A	A3	True	50877	64
	315	KU984914	Malinsilva	Mycobacterium_smegmatis_mc²155	A	A3	True	50839	64
	316	KU985091	Hercules11	Mycobacterium_smegmatis_mc²155	A	A3	True	50892	64
	317	KX458237	Penny1	Mycobacterium_smegmatis_mc²155	A	A3	True	50884	64
	318	KX507362	Aglet	Mycobacterium_smegmatis_mc²155	A	A3	True	50866	64.1
	319	KX523125	BuzzBuzz	Mycobacterium_smegmatis_mc²155	A	A3	True	50897	64.2
	320	KX640831	Margo	Mycobacterium_smegmatis_mc²155	A	A3	True	50087	64
	321	KX664448	Watson	Mycobacterium_smegmatis_mc²155	A	A3	True	50841	64
	322	KX670788	Louie6	Mycobacterium_smegmatis_mc²155	A	A3	True	50899	64.2
	323	KX670828	Todacoro	Mycobacterium_smegmatis_mc²155	A	A3	True	50066	64
	324	KX683423	BabyRay	Mycobacterium_smegmatis_mc²155	A	A3	True	50657	63.6
	325	KX808129	Sabinator	Mycobacterium_smegmatis_mc²155	A	A3	True	50883	64
	326	KY464936	Idleandcovert	Mycobacterium_smegmatis_mc²155	A	A3	True	49156	63.8
	327	KY965063	PurpleHaze	Mycobacterium_smegmatis_mc²155	A	A3	True	48596	64
	328	MF185729	KADY	Mycobacterium_smegmatis_mc²155	A	A3	True	50898	64.2
	329	MF185732	Stagni	Mycobacterium_smegmatis_mc²155	A	A3	True	50856	64
	330	MF185733	StepMih	Mycobacterium_smegmatis_mc²155	A	A3	True	50841	64
	331	MF373840	Fred313	Mycobacterium_smegmatis_mc²155	A	A3	True	50053	64
	332	MG757161	LugYA	Mycobacterium_smegmatis_mc²155	A	A3	True	50878	64
	333	MG812492	Lambert1	Mycobacterium_smegmatis_mc²155	A	A3	True	50042	64.1
	334	MG925341	EpicPhail	Mycobacterium_smegmatis_mc²155	A	A3	True	50884	64
	335	MG925355	OlanP	Mycobacterium_smegmatis_mc²155	A	A3	True	50755	64
	336	MH020238	Lilith	Mycobacterium_smegmatis_mc²155	A	A3	True	50841	64.1
	337	MH020248	Panamaxus	Mycobacterium_smegmatis_mc²155	A	A3	True	50080	64.1
	338	MH047632	Puppy	Mycobacterium_phlei_GTIS10	A	A3	True	50084	63.8
	339	MH047633	Pistachio	Mycobacterium_phlei_GTIS10	A	A3	True	50006	63.8
	340	MH051259	TNguyen	Mycobacterium_smegmatis_mc²155	A	A3	True	50413	63.8
	341	MH077583	PGHhamlin	Mycobacterium_smegmatis_mc²155	A	A3	True	50840	64
	342	MH155864	Beauxregard13	Mycobacterium_smegmatis_mc²155	A	A3	True	50884	64
	343	MH316563	Hookmount	Mycobacterium_smegmatis_mc²155	A	A3	True	50061	64.1
	344	MH338240	Sabia	Mycobacterium_smegmatis_mc²155	A	A3	True	50855	64
	345	MH371121	Phranny	Mycobacterium_smegmatis_mc²155	A	A3	True	48024	64
	346	MH399776	Grum1	Mycobacterium_smegmatis_mc²155	A	A3	True	50883	64.1
	347	MH450119	Kalnoky	Mycobacterium_smegmatis_mc²155	A	A3	True	50571	64
	348	MH450124	Marius	Mycobacterium_smegmatis_mc²155	A	A3	True	50570	64
	349	MH450126	PhishRPhriends	Mycobacterium_smegmatis_mc²155	A	A3	True	49756	63.9
	350	MH450128	Reba	Mycobacterium_smegmatis_mc²155	A	A3	True	49412	64
	351	MH513975	Misomonster	Mycobacterium_smegmatis_mc²155	A	A3	True	48504	64.3
	352	MH536813	AugsMagnumOpus	Mycobacterium_smegmatis_mc²155	A	A3	True	48545	64.2
	353	MH536825	Ollie	Mycobacterium_smegmatis_mc²155	A	A3	True	50721	64
	354	MH576949	BreSam8	Mycobacterium_smegmatis_mc²155	A	A3	True	50843	64
	355	MH651179	MadMarie	Mycobacterium_smegmatis_mc²155	A	A3	True	50849	64
	356	MH727554	MuchMore	Mycobacterium_smegmatis_mc²155	A	A3	True	48545	64.2
	357	MH976517	Popcicle	Mycobacterium_smegmatis_mc²155	A	A3	True	50075	64.1
	358	MK112543	Kalb97	Mycobacterium_smegmatis_mc²155	A	A3	True	49943	64.1
	359	MK279903	Zetzy	Mycobacterium_smegmatis_mc²155	A	A3	True	48229	64
	360	MK279913	PotatoSplit	Mycobacterium_smegmatis_mc²155	A	A3	True	50886	64
	361	MK284519	Norbert	Mycobacterium_smegmatis_mc²155	A	A3	True	50078	64.1
	362	MK310140	Gemma	Mycobacterium_smegmatis_mc²155	A	A3	True	50574	64
	363	MK359341	GingkoMaracino	Mycobacterium_smegmatis_mc²155	A	A3	True	50013	64
	364	MK433273	Daishi	Mycobacterium_smegmatis_mc²155	A	A3	True	49750	64.2
	365	MK494096	Mainiac	Mycobacterium_smegmatis_mc²155	A	A3	True	50828	64
	366	MK494127	Noella	Mycobacterium_smegmatis_mc²155	A	A3	True	50079	64
	367	MK494128	Heliosoles	Mycobacterium_smegmatis_mc²155	A	A3	True	50577	64
	368	MK524496	Veracruz	Mycobacterium_smegmatis_mc²155	A	A3	True	50062	64
	369	MK875800	MoneyMay	Mycobacterium_smegmatis_mc²155	A	A3	True	50877	64
	370	MK967399	Groupthink	Mycobacterium_smegmatis_mc²155	A	A3	True	50574	64
	371	MN062706	Heathen	Mycobacterium_smegmatis_mc²155	A	A3	True	50143	64
	372	MN062712	Pocahontas	Mycobacterium_smegmatis_mc²155	A	A3	True	50077	64
	373	MN062718	SoilDragon	Mycobacterium_smegmatis_mc²155	A	A3	True	50293	64
	374	MN096368	Soshari	Mycobacterium_smegmatis_mc²155	A	A3	True	50891	64.2
	375	MN284900	JeppNRM	Mycobacterium_smegmatis_mc²155	A	A3	True	50575	64
	376	MN497953	GtownJaz	Mycobacterium_smegmatis_mc²155	A	A3	True	50849	64
	377	MN585969	Dieselweasel	Mycobacterium_smegmatis_mc²155	A	A3	True	50770	64
	378	MN585984	AgronaGT15	Mycobacterium_smegmatis_mc²155	A	A3	True	48850	64.2
	379	MN586048	Fernando	Mycobacterium_smegmatis_mc²155	A	A3	True	50877	64
	380	MN586063	Isca	Mycobacterium_sp._GD01	A	A3	True	49968	64.2
	381	MN813699	P28Green	Mycobacterium_smegmatis_mc²155	A	A3	True	50886	64
	382	MT310878	MK4	Mycobacterium_avium_F2102	A	A3	True	46535	64.3
	383	MT310879	MA5	Mycobacterium_smegmatis_ATCC_607	A	A3	True	47895	64.1
	384	MT310880	JF4	Mycobacterium_smegmatis_ATCC_607	A	A3	True	45969	64.1
	385	MT310881	JF2	Mycobacterium_smegmatis_ATCC_607	A	A3	True	45969	64.1
	386	GQ303263	Peaches	Mycobacterium_smegmatis_mc²155	A	A4	True	51376	63.9
	387	HM152766	Eagle	Mycobacterium_smegmatis_mc²155	A	A4	True	51436	63.9
	388	JF704093	Backyardigan	Mycobacterium_smegmatis_mc²155	A	A4	True	51308	63.7
	389	JF792674	Shaka	Mycobacterium_smegmatis_mc²155	A	A4	True	51369	63.9
	390	JN243856	MeeZee	Mycobacterium_smegmatis_mc²155	A	A4	True	51368	63.9
	391	JN243857	Wile	Mycobacterium_smegmatis_mc²155	A	A4	True	51308	63.7
	392	JN561150	TiroTheta9	Mycobacterium_smegmatis_mc²155	A	A4	True	51367	63.9
	393	JN699015	LHTSCC	Mycobacterium_smegmatis_mc²155	A	A4	True	51813	63.9
	394	JQ809701	Flux	Mycobacterium_smegmatis_mc²155	A	A4	True	51370	63.9
	395	JQ896627	ICleared	Mycobacterium_smegmatis_mc²155	A	A4	True	51440	63.9
	396	JX307702	Arturo	Mycobacterium_smegmatis_mc²155	A	A4	True	51500	64.1
	397	JX307703	Sabertooth	Mycobacterium_smegmatis_mc²155	A	A4	True	51377	63.9
	398	KC661271	Dhanush	Mycobacterium_smegmatis_mc²155	A	A4	True	51373	63.9
	399	KF024733	Medusa	Mycobacterium_smegmatis_mc²155	A	A4	True	51384	63.9
	400	KF841475	BellusTerra	Mycobacterium_smegmatis_mc²155	A	A4	True	51236	63.9
	401	KF841476	Melvin	Mycobacterium_smegmatis_mc²155	A	A4	True	51369	63.9
	402	KF954506	Nyxis	Mycobacterium_smegmatis_mc²155	A	A4	True	51250	63.9
	403	KF959563	Obama12	Mycobacterium_smegmatis_mc²155	A	A4	True	51797	64
	404	KJ510414	Kampy	Mycobacterium_smegmatis_mc²155	A	A4	True	51378	63.9
	405	KP027198	Gadost	Mycobacterium_smegmatis_mc²155	A	A4	True	51376	64
	406	KP057620	HamSlice	Mycobacterium_smegmatis_mc²155	A	A4	True	51370	63.9
	407	KT365397	Maverick	Mycobacterium_smegmatis_mc²155	A	A4	True	51372	63.9
	408	KT716493	Caelakin	Mycobacterium_smegmatis_mc²155	A	A4	True	51374	63.9
	409	KU055616	Iracema64	Mycobacterium_smegmatis_mc²155	A	A4	True	51637	64
	410	KU867906	Romney	Mycobacterium_smegmatis_mc²155	A	A4	True	51370	63.9
	411	KU985092	Holli	Mycobacterium_smegmatis_mc²155	A	A4	True	51162	63.9
	412	KU985094	Burger	Mycobacterium_smegmatis_mc²155	A	A4	True	51371	63.9
	413	KX458236	Wilbur	Mycobacterium_smegmatis_mc²155	A	A4	True	51370	63.9
	414	KX550441	LittleGuy	Mycobacterium_smegmatis_mc²155	A	A4	True	51178	63.9
	415	KX550442	Badger	Mycobacterium_smegmatis_mc²155	A	A4	True	51274	63.7
	416	KX557234	Florean	Mycobacterium_smegmatis_mc²155	A	A4	True	51371	63.9
	417	KX579975	Mundrea	Mycobacterium_smegmatis_mc²155	A	A4	True	51257	64
	418	KX619651	Roosevelt	Mycobacterium_smegmatis_mc²155	A	A4	True	51502	63.9
	419	KX641260	Stasia	Mycobacterium_smegmatis_mc²155	A	A4	True	51591	63.6
	420	KX648373	Cocoaberry	Mycobacterium_smegmatis_mc²155	A	A4	True	51376	64
	421	KX808130	Broseidon	Mycobacterium_smegmatis_mc²155	A	A4	True	51374	63.9
	422	KX817174	LittleB	Mycobacterium_smegmatis_mc²155	A	A4	True	51373	63.9
	423	KX817175	Albee	Mycobacterium_smegmatis_mc²155	A	A4	True	51372	63.9
	424	KY006473	LeoAvram	Mycobacterium_smegmatis_mc²155	A	A4	True	47079	63.8
	425	KY083058	Abdiel	Mycobacterium_smegmatis_mc²155	A	A4	True	51381	63.9
	426	KY083059	Achebe	Mycobacterium_smegmatis_mc²155	A	A4	True	51433	63.7
	427	KY083060	Bruiser	Mycobacterium_smegmatis_mc²155	A	A4	True	51374	63.9
	428	KY083061	Palestino	Mycobacterium_smegmatis_mc²155	A	A4	True	51369	63.9
	429	KY083062	Millski	Mycobacterium_smegmatis_mc²155	A	A4	True	51374	63.9
	430	KY083063	Eris	Mycobacterium_smegmatis_mc²155	A	A4	True	51386	64
	431	KY204244	BubbleTrouble	Mycobacterium_smegmatis_mc²155	A	A4	True	51397	63.9
	432	KY204245	Camperdownii	Mycobacterium_smegmatis_mc²155	A	A4	True	51131	63.9
	433	KY204246	Clarenza	Mycobacterium_smegmatis_mc²155	A	A4	True	51372	63.9
	434	KY204247	Funston	Mycobacterium_smegmatis_mc²155	A	A4	True	51372	64
	435	KY204248	JoongJeon	Mycobacterium_smegmatis_mc²155	A	A4	True	51366	63.9
	436	KY204249	KFPoly	Mycobacterium_smegmatis_mc²155	A	A4	True	51365	63.9
	437	KY204250	Kratark	Mycobacterium_smegmatis_mc²155	A	A4	True	51407	63.9
	438	KY204251	Thanksgivukkah	Mycobacterium_smegmatis_mc²155	A	A4	True	51370	63.9
	439	KY471266	TinaFeyge	Mycobacterium_smegmatis_mc²155	A	A4	True	51367	63.9
	440	KY549155	Tinybot	Mycobacterium_smegmatis_mc²155	A	A4	True	51402	64
	441	MF668278	Morpher26	Mycobacterium_smegmatis_mc²155	A	A4	True	51294	63.7
	442	MF919496	Cerulean	Mycobacterium_smegmatis_mc²155	A	A4	True	51809	63.9
	443	MF919498	Cindaradix	Mycobacterium_smegmatis_mc²155	A	A4	True	51575	64
	444	MF919509	JetBlade	Mycobacterium_smegmatis_mc²155	A	A4	True	51374	63.9
	445	MG099942	Blackmoor	Mycobacterium_smegmatis_mc²155	A	A4	True	51374	63.9
	446	MG944217	Phacado	Mycobacterium_smegmatis_mc²155	A	A4	True	51373	63.9
	447	MG944224	Wander	Mycobacterium_smegmatis_mc²155	A	A4	True	51366	63.9
	448	MG962373	Morrow	Mycobacterium_smegmatis_mc²155	A	A4	True	51411	63.8
	449	MH020249	Skipitt	Mycobacterium_smegmatis_mc²155	A	A4	True	51365	63.9
	450	MH051247	Annyong	Mycobacterium_smegmatis_mc²155	A	A4	True	51418	63.9
	451	MH077581	Nemo27	Mycobacterium_smegmatis_mc²155	A	A4	True	51372	63.9
	452	MH155875	Pipcraft	Mycobacterium_smegmatis_mc²155	A	A4	True	51376	63.9
	453	MH155879	Relief	Mycobacterium_smegmatis_mc²155	A	A4	True	51368	63.9
	454	MH230877	NorthStar	Mycobacterium_smegmatis_mc²155	A	A4	True	51374	63.9
	455	MH399777	Houdini22	Mycobacterium_smegmatis_mc²155	A	A4	True	51376	64
	456	MH399785	NotAPhaseMom	Mycobacterium_smegmatis_mc²155	A	A4	True	51376	64
	457	MH479909	Commander	Mycobacterium_smegmatis_mc²155	A	A4	True	51369	63.9
	458	MH479911	Eapen	Mycobacterium_smegmatis_mc²155	A	A4	True	51366	63.9
	459	MH509443	Avle17	Mycobacterium_smegmatis_mc²155	A	A4	True	51366	63.9
	460	MH536817	Druantia	Mycobacterium_smegmatis_mc²155	A	A4	True	51343	63.8
	461	MH651170	ChampagnePapi	Mycobacterium_smegmatis_mc²155	A	A4	True	51811	63.9
	462	MH697588	Jaykayelowell	Mycobacterium_smegmatis_mc²155	A	A4	True	51367	63.9
	463	MH727563	Wizard007	Mycobacterium_smegmatis_mc²155	A	A4	True	51029	63.8
	464	MH825710	Ruin	Mycobacterium_smegmatis_mc²155	A	A4	True	51365	63.9
	465	MK279898	Cici	Mycobacterium_smegmatis_mc²155	A	A4	True	51287	63.7
	466	MK279902	Citius	Mycobacterium_smegmatis_mc²155	A	A4	True	51393	63.9
	467	MK310145	Lemur	Mycobacterium_smegmatis_mc²155	A	A4	True	51370	63.9
	468	MK359301	Kingmustik0402	Mycobacterium_smegmatis_mc²155	A	A4	True	51365	63.9
	469	MK359310	Katalie136	Mycobacterium_smegmatis_mc²155	A	A4	True	51274	63.7
	470	MK359322	Datway	Mycobacterium_smegmatis_mc²155	A	A4	True	51303	63.7
	471	MK359323	Baby16	Mycobacterium_smegmatis_mc²155	A	A4	True	51383	63.9
	472	MK359325	Eros	Mycobacterium_smegmatis_mc²155	A	A4	True	51374	63.9
	473	MK359340	Phontbonne	Mycobacterium_smegmatis_mc²155	A	A4	True	51263	63.9
	474	MK359356	Nebs	Mycobacterium_smegmatis_mc²155	A	A4	True	51412	63.8
	475	MK494088	Mazhar510	Mycobacterium_smegmatis_mc²155	A	A4	True	51371	63.9
	476	MK494093	Phighter1804	Mycobacterium_smegmatis_mc²155	A	A4	True	51470	64
	477	MK494094	DirtyDunning	Mycobacterium_smegmatis_mc²155	A	A4	True	51418	64
	478	MK494097	Lorenzo	Mycobacterium_smegmatis_mc²155	A	A4	True	51373	63.9
	479	MK494101	Connomayer	Mycobacterium_smegmatis_mc²155	A	A4	True	51371	63.9
	480	MK494115	Bumblebee11	Mycobacterium_smegmatis_mc²155	A	A4	True	51273	63.7
	481	MK494117	Miramae	Mycobacterium_smegmatis_mc²155	A	A4	True	51300	63.9
	482	MK494125	Kyee	Mycobacterium_smegmatis_mc²155	A	A4	True	51367	64
	483	MK494126	PeterPeter	Mycobacterium_smegmatis_mc²155	A	A4	True	51366	63.9
	484	MK494129	AvatarAhPeg	Mycobacterium_smegmatis_mc²155	A	A4	True	51637	63.8
	485	MK875799	Xena	Mycobacterium_smegmatis_mc²155	A	A4	True	51306	63.7
	486	MK878895	SheldonCooper	Mycobacterium_smegmatis_mc²155	A	A4	True	51809	63.9
	487	MK878905	TygerBlood	Mycobacterium_smegmatis_mc²155	A	A4	True	51373	63.9
	488	MN284905	AbbysRanger	Mycobacterium_smegmatis_mc²155	A	A4	True	51281	63.7
	489	MN728684	Ohfah	Mycobacterium_smegmatis_mc²155	A	A4	True	51412	63.8
	490	MN813696	Cintron	Mycobacterium_smegmatis_mc²155	A	A4	True	51679	64
	491	MN813697	Noelle	Mycobacterium_smegmatis_mc²155	A	A4	True	51483	63.7
	492	MT114158	Polymorphads	Mycobacterium_smegmatis_mc²155	A	A4	True	51393	63.8
	493	JF704107	George	Mycobacterium_smegmatis_mc²155	A	A5	True	51578	61
	494	JN083852	Benedict	Mycobacterium_smegmatis_mc²155	A	A5	True	51083	59.8
	495	JN083853	Airmid	Mycobacterium_smegmatis_mc²155	A	A5	True	51241	60
	496	JN408459	Cuco	Mycobacterium_smegmatis_mc²155	A	A5	True	50965	60.9
	497	JQ684677	Tiger	Mycobacterium_smegmatis_mc²155	A	A5	True	50332	60.7
	498	JX042578	ElTiger69	Mycobacterium_smegmatis_mc²155	A	A5	True	51505	59.8
	499	KF017001	LittleCherry	Mycobacterium_smegmatis_mc²155	A	A5	True	50690	60.9
	500	KF493882	Jovo	Mycobacterium_smegmatis_mc²155	A	A5	True	51319	60.8
	501	KF560330	Conspiracy	Mycobacterium_smegmatis_mc²155	A	A5	True	50755	60.6
	502	KM101118	Swirley	Mycobacterium_smegmatis_mc²155	A	A5	True	49717	61
	503	KT004677	UnionJack	Mycobacterium_smegmatis_mc²155	A	A5	True	49158	60
	504	KT246486	Chadwick	Mycobacterium_smegmatis_mc²155	A	A5	True	49421	59.8
	505	KT438501	Theia	Mycobacterium_smegmatis_mc²155	A	A5	True	51543	60.8
	506	MG099934	AgentM	Mycobacterium_smegmatis_mc²155	A	A5	True	50503	60.9
	507	MG099937	Aragog	Mycobacterium_smegmatis_mc²155	A	A5	True	50812	60.8
	508	MG099938	Archetta	Mycobacterium_smegmatis_mc²155	A	A5	True	47409	60.6
	509	MG099944	ForGetIt	Mycobacterium_smegmatis_mc²155	A	A5	True	51050	60.6
	510	MG099949	Phlorence	Mycobacterium_smegmatis_mc²155	A	A5	True	50403	60.9
	511	MH020239	Naca	Mycobacterium_smegmatis_mc²155	A	A5	True	51594	59.8
	512	MH051250	Coog	Mycobacterium_smegmatis_mc²155	A	A5	True	51215	61
	513	MH051254	Jabiru	Mycobacterium_smegmatis_mc²155	A	A5	True	50530	60
	514	MH051256	Midas2	Mycobacterium_smegmatis_mc²155	A	A5	True	51215	61
	515	MH338235	Dublin	Mycobacterium_smegmatis_mc²155	A	A5	True	50280	60.9
	516	MH338241	Tarynearal	Mycobacterium_smegmatis_mc²155	A	A5	True	51143	60.9
	517	MK305887	HuhtaEnerson15	Mycobacterium_smegmatis_mc²155	A	A5	True	51106	61
	518	MK494091	Scorpia	Mycobacterium_smegmatis_mc²155	A	A5	True	50693	59.7
	519	MN096372	Zolita	Mycobacterium_smegmatis_mc²155	A	A5	True	51182	60.9
	520	MN586016	MarysWell	Mycobacterium_smegmatis_mc²155	A	A5	True	51469	60.9
	521	MN586060	PetterN	Mycobacterium_smegmatis_mc²155	A	A5	True	51121	59.7
	522	MN586062	Lev2	Mycobacterium_smegmatis_mc²155	A	A5	True	50671	60.6
	523	MN617844	Bluefalcon	Mycobacterium_smegmatis_mc²155	A	A5	True	51052	60.9
	524	JF704097	Gladiator	Mycobacterium_smegmatis_mc²155	A	A6	True	52213	61.4
	525	JF937092	DaVinci	Mycobacterium_smegmatis_mc²155	A	A6	True	51547	61.5
	526	JF937094	Hammer	Mycobacterium_smegmatis_mc²155	A	A6	True	51889	61.3
	527	JN049605	EricB	Mycobacterium_smegmatis_mc²155	A	A6	True	51702	61.5
	528	JN698999	Blue7	Mycobacterium_smegmatis_mc²155	A	A6	True	52288	61.4
	529	JN699019	Jeffabunny	Mycobacterium_smegmatis_mc²155	A	A6	True	48963	61.6
	530	KF560332	CloudWang3	Mycobacterium_smegmatis_mc²155	A	A6	True	52873	61.4
	531	KF560333	Artemis2UCLA	Mycobacterium_smegmatis_mc²155	A	A6	True	52344	61.4
	532	KF560334	Zaka	Mycobacterium_smegmatis_mc²155	A	A6	True	52122	61.5
	533	KM401838	VohminGhazi	Mycobacterium_smegmatis_mc²155	A	A6	True	52155	61.5
	534	KU695582	McFly	Mycobacterium_smegmatis_mc²155	A	A6	True	52502	61.5
	535	KU985096	Kazan	Mycobacterium_smegmatis_mc²155	A	A6	True	52160	61.6
	536	KX375815	ToneTone	Mycobacterium_smegmatis_mc²155	A	A6	True	52044	61.5
	537	KX576638	Gruunaga	Mycobacterium_smegmatis_mc²155	A	A6	True	52195	61.4
	538	KX641261	Isiphiwo	Mycobacterium_smegmatis_mc²155	A	A6	True	51910	61.6
	539	MF668288	Wiks	Mycobacterium_smegmatis_mc²155	A	A6	True	52122	61.5
	540	MG099945	Koko	Mycobacterium_smegmatis_mc²155	A	A6	True	52879	61.3
	541	MG099952	WunderPhul	Mycobacterium_smegmatis_mc²155	A	A6	True	48724	61.5
	542	MH020240	SuperAwesome	Mycobacterium_smegmatis_mc²155	A	A6	True	52686	61.6
	543	MH051253	GreedyLawyer	Mycobacterium_smegmatis_mc²155	A	A6	True	52091	61.5
	544	MH155876	Priamo	Mycobacterium_smegmatis_mc²155	A	A6	True	51633	61.4
	545	MH779517	Zulu	Mycobacterium_smegmatis_mc²155	A	A6	True	52499	61.4
	546	MK359352	JewelBug	Mycobacterium_smegmatis_mc²155	A	A6	True	50341	61.6
	547	MK359360	Hexamo	Mycobacterium_smegmatis_mc²155	A	A6	True	52359	61.4
	548	MK494090	Jordennis	Mycobacterium_smegmatis_mc²155	A	A6	True	52234	61.6
	549	MK894433	Kipper29	Mycobacterium_smegmatis_mc²155	A	A6	True	52009	61.6
	550	MN586039	Blinn1	Mycobacterium_smegmatis_mc²155	A	A6	True	51800	61.2
	551	MN728683	Yokurt	Mycobacterium_smegmatis_mc²155	A	A6	True	52123	61.5
	552	MT024861	Pmask	Mycobacterium_smegmatis_mc²155	A	A6	True	52576	61.6
	553	JF957060	Timshel	Mycobacterium_smegmatis_mc²155	A	A7	True	53278	63.1
	554	KC661275	HINdeR	Mycobacterium_smegmatis_mc²155	A	A7	True	52617	62.8
	555	KP273225	Sheen	Mycobacterium_smegmatis_mc²155	A	A7	True	52927	63.4
	556	JN831654	Saintus	Mycobacterium_smegmatis_mc²155	A	A8	True	49228	61.2
	557	JX015524	Astro	Mycobacterium_smegmatis_mc²155	A	A8	True	52494	61.4
	558	KT184694	Smeadley	Mycobacterium_smegmatis_mc²155	A	A8	True	52392	61.4
	559	MH651173	Dixon	Mycobacterium_smegmatis_mc²155	A	A8	True	52055	61.4
	560	MH825708	NearlyHeadless	Mycobacterium_smegmatis_mc²155	A	A8	True	52383	61.4
	561	MK524492	Expelliarmus	Mycobacterium_smegmatis_mc²155	A	A8	True	52274	61.4
	562	MK937605	Stephig9	Mycobacterium_smegmatis_mc²155	A	A8	True	52669	61.4
	563	MN813681	Roary	Mycobacterium_smegmatis_mc²155	A	A8	True	52521	61.4
	564	MT310857	Danforth	Mycobacterium_smegmatis_mc²155	A	A8	True	52651	61.3
	565	MK468591	Arissanae	Mycobacterium_smegmatis_mc²155	A	A9	True	53365	62.6
	566	MN234167	Vanisoa	Mycobacterium_smegmatis_mc²155	A	A9	True	53370	62.5
	567	MN234209	Toaka	Mycobacterium_smegmatis_mc²155	A	A9	True	53055	62.5
	568	MN310542	Keziacharles14	Mycobacterium_smegmatis_mc²155	A	A9	True	53549	61.6
	569	MN369764	Rahalelujah	Mycobacterium_smegmatis_mc²155	A	A9	True	52816	62.4
	570	JF704110	PackMan	Mycobacterium_smegmatis_mc²155	A	A9	True	51339	62.6
	571	JN699005	Alma	Mycobacterium_smegmatis_mc²155	A	A9	True	53177	62.5
	572	KT285706	Pioneer	Mycobacterium_smegmatis_mc²155	A	A9	True	53219	62.6
	573	KU613353	Catalina	Mycobacterium_smegmatis_mc²155	A	A9	True	53411	62.6
	574	KU716094	Eidsmoe	Mycobacterium_smegmatis_mc²155	A	A9	True	52946	62.5
	575	KU716095	Myxus	Mycobacterium_smegmatis_mc²155	A	A9	True	53425	62.6
	576	KX585252	HortumSL17	Mycobacterium_smegmatis_mc²155	A	A9	True	53426	62.6
	577	KX664447	Phaeder	Mycobacterium_smegmatis_mc²155	A	A9	True	53300	62.6
	578	KX685355	Qobbit	Mycobacterium_smegmatis_mc²155	A	A9	True	52911	62.6
	579	MG872835	Conquerage	Mycobacterium_smegmatis_mc²155	A	A9	True	52953	62.5
	580	MG872840	Phonnegut	Mycobacterium_smegmatis_mc²155	A	A9	True	53219	62.6
	581	MG872842	Scherzo	Mycobacterium_smegmatis_mc²155	A	A9	True	53355	62.7
	582	MH371122	Priya	Mycobacterium_smegmatis_mc²155	A	A9	True	52949	62.4
	583	MK061409	ExplosioNervosa	Mycobacterium_smegmatis_mc²155	A	A9	True	53014	62.5
	584	MK494108	Charm	Mycobacterium_smegmatis_mc²155	A	A9	True	52596	61.9
	585	MK524489	Ugenie5	Mycobacterium_smegmatis_mc²155	A	A9	True	50799	62.7
	586	MK559428	Elephantoon	Mycobacterium_smegmatis_mc²155	A	A9	True	52975	62.7
	587	MK977713	Tubs	Mycobacterium_smegmatis_mc²155	A	A9	True	53300	62.6
	588	MN234200	Maminiaina	Mycobacterium_smegmatis_mc²155	A	A9	True	53199	62.8
	589	MN234235	BogosyJay	Mycobacterium_smegmatis_mc²155	A	A9	True	53217	62.8
	590	MN369741	LoneWolf	Mycobacterium_smegmatis_mc²155	A	A9	True	53186	63
	591	MN369763	Aliter	Mycobacterium_smegmatis_mc²155	A	A9	True	50480	62.7
	592	MN585974	DreamTeam1	Mycobacterium_smegmatis_mc²155	A	A9	True	52556	61.9
	593	MN585978	Beemo	Mycobacterium_smegmatis_mc²155	A	A9	True	53220	62.6
	594	MN585979	Yecey3	Mycobacterium_smegmatis_mc²155	A	A9	True	53277	62.9
	595	MN585994	SheaKeira	Mycobacterium_smegmatis_mc²155	A	A9	True	52431	62
	596	MK937592	Phrappuccino	Mycobacterium_smegmatis_mc²155	AA	None	False	136361	67.4
	597	MT114163	Settecandela	Mycobacterium_smegmatis_mc²155	AA	None	False	145208	67.4
	598	JX901189	FF47	Mycobacterium_avium_ATCC_19698	AB	None	False	47735	58.6
	599	KF024728	Muddy	Mycobacterium_smegmatis_mc²155	AB	None	False	48228	58.8
	600	MG757156	Cuke	Mycobacterium_smegmatis_mc²155	AC	None	False	68869	49.1
	601	MH834613	Fowlmouth	Mycobacterium_smegmatis_mc²155	AC	None	False	69660	48.7
	602	MN585993	Indlulamithi	Mycobacterium_smegmatis_mc²155	AC	None	False	71538	52.7
	603	KU160640	Bennie	Arthrobacter_sp.__ATCC_21022	AK	None	False	43075	61.4
	604	KU160643	DrRobert	Arthrobacter_sp.__ATCC_21022	AK	None	False	42601	60.6
	605	KU160645	Glenn	Arthrobacter_sp.__ATCC_21022	AK	None	False	44389	60.8
	606	KU160648	HunterDalle	Arthrobacter_sp.__ATCC_21022	AK	None	False	43336	61.6
	607	KU160649	Immaculata	Arthrobacter_sp.__ATCC_21022	AK	None	False	43661	61
	608	KU160652	Joann	Arthrobacter_sp.__ATCC_21022	AK	None	False	44183	60.7
	609	KU160653	Korra	Arthrobacter_sp.__ATCC_21022	AK	None	False	43707	61.1
	610	KU160659	Preamble	Arthrobacter_sp.__ATCC_21022	AK	None	False	43374	60.7
	611	KU160661	Pumancara	Arthrobacter_sp.__ATCC_21022	AK	None	False	42830	61.7
	612	KU160662	RAP15	Arthrobacter_sp.__ATCC_21022	AK	None	False	44259	60.9
	613	KU160671	Vulture	Arthrobacter_sp.__ATCC_21022	AK	None	False	43336	61.6
	614	KU160672	Wayne	Arthrobacter_sp.__ATCC_21022	AK	None	False	44371	61.1
	615	KX576640	RcigaStruga	Arthrobacter_sp.__ATCC_21022	AK	None	False	43891	60.7
	616	KX576641	Lucy	Arthrobacter_sp.__ATCC_21022	AK	None	False	42944	60.7
	617	KX621004	Suppi	Arthrobacter_sp.__ATCC_21022	AK	None	False	43914	61.2
	618	KX621005	Vallejo	Arthrobacter_sp.__ATCC_21022	AK	None	False	43607	61
	619	KX688102	Oxynfrius	Arthrobacter_sp.__ATCC_21022	AK	None	False	44163	60.8
	620	KX688103	Greenhouse	Arthrobacter_sp.__ATCC_21022	AK	None	False	43977	60.8
	621	MF140400	Canowicakte	Arthrobacter_sp.__ATCC_21022	AK	None	False	43914	61.2
	622	MF140404	Christian	Arthrobacter_sp.__ATCC_21022	AK	None	False	43081	60.7
	623	MF140407	Dino	Arthrobacter_sp.__ATCC_21022	AK	None	False	43562	61.1
	624	MF140424	Nubia	Arthrobacter_sp.__ATCC_21022	AK	None	False	44045	60.7
	625	MF140425	PitaDog	Arthrobacter_sp.__ATCC_21022	AK	None	False	42963	60.7
	626	MF668285	Temper16	Arthrobacter_sp.__ATCC_21022	AK	None	False	43950	61.9
	627	MG198779	Urla	Arthrobacter_sp.__ATCC_21022	AK	None	False	43940	61
	628	MG198781	Fluke	Arthrobacter_sp.__ATCC_21022	AK	None	False	43812	60.9
	629	MG198782	MeganNoll	Arthrobacter_sp.__ATCC_21022	AK	None	False	44258	60.9
	630	MG210949	Huntingdon	Arthrobacter_sp.__ATCC_21022	AK	None	False	43891	60.7
	631	MH450117	Daiboju	Arthrobacter_sp.__ATCC_21022	AK	None	False	43950	61.9
	632	MH450118	Herb	Arthrobacter_sp.__ATCC_21022	AK	None	False	43949	61.9
	633	MH450121	KingBob	Arthrobacter_sp.__ATCC_21022	AK	None	False	43950	61.9
	634	MH450131	Sergei	Arthrobacter_sp.__ATCC_21022	AK	None	False	43950	61.9
	635	MH744421	Moki	Arthrobacter_sp.__ATCC_21022	AK	None	False	43161	61.3
	636	MK112529	BigMack	Arthrobacter_sp.__ATCC_21022	AK	None	False	43357	61.3
	637	MK112531	Bodacious	Arthrobacter_sp.__ATCC_21022	AK	None	False	43239	60.7
	638	MK112535	CallieOMalley	Arthrobacter_sp.__ATCC_21022	AK	None	False	43862	61.2
	639	MK279844	ChewChew	Arthrobacter_sp.__ATCC_21022	AK	None	False	43439	60.7
	640	MK279845	Cholula	Arthrobacter_sp.__ATCC_21022	AK	None	False	43661	61
	641	MK279847	CristinaYang	Arthrobacter_sp.__ATCC_21022	AK	None	False	43366	60.7
	642	MK279851	Eunoia	Arthrobacter_sp.__68b	AK	None	False	44416	61.5
	643	MK279854	GreenHearts	Arthrobacter_sp.__ATCC_21022	AK	None	False	44251	60.8
	644	MK279856	Huckleberry	Arthrobacter_sp.__ATCC_21022	AK	None	False	42972	61.4
	645	MK279860	Lasagna	Arthrobacter_sp.__ATCC_21022	AK	None	False	42602	60.8
	646	MK279862	Lennox	Arthrobacter_sp.__ATCC_21022	AK	None	False	43087	60.7
	647	MK279863	Litotes	Arthrobacter_sp.__ATCC_21022	AK	None	False	43496	61.1
	648	MK279867	Nancia	Arthrobacter_sp.__ATCC_21022	AK	None	False	43238	60.7
	649	MK279868	OMalley	Arthrobacter_sp.__ATCC_21022	AK	None	False	43739	61.6
	650	MK279869	OurGirlNessie	Arthrobacter_sp.__ATCC_21022	AK	None	False	42561	60.7
	651	MK279872	Pterodactyl	Arthrobacter_sp.__ATCC_21022	AK	None	False	43274	60.8
	652	MK279874	Riovina	Arthrobacter_sp.__ATCC_21022	AK	None	False	43739	61.6
	653	MK279875	Riverdale	Arthrobacter_sp.__ATCC_21022	AK	None	False	43391	61
	654	MK279876	Rozby	Arthrobacter_sp.__ATCC_21022	AK	None	False	43195	61
	655	MK279880	Savage2526	Arthrobacter_sp.__ATCC_21022	AK	None	False	43418	61
	656	MK279884	Supakev	Arthrobacter_sp.__ATCC_21022	AK	None	False	43764	61.7
	657	MK279886	TattModd	Arthrobacter_sp.__68b	AK	None	False	43546	61
	658	MK279892	Wawa	Arthrobacter_sp.__68b	AK	None	False	43850	60.9
	659	MK279896	Zorro	Arthrobacter_sp.__ATCC_21022	AK	None	False	43562	61.1
	660	MK279901	Potatoes	Arthrobacter_sp.__ATCC_21022	AK	None	False	43661	61
	661	MK279907	HeadNerd	Arthrobacter_sp.__ATCC_21022	AK	None	False	42968	61.4
	662	MK660714	MrGloopy	Arthrobacter_sp.__ATCC_21022	AK	None	False	43701	60.9
	663	MK814749	Scuttle	Arthrobacter_sp.__ATCC_21022	AK	None	False	43729	61.1
	664	MK919476	EstebanJulior	Arthrobacter_sp.__ATCC_21022	AK	None	False	43746	61.3
	665	MK919484	DreamTeam	Arthrobacter_sp.__ATCC_21022	AK	None	False	43089	60.7
	666	MN586061	Maria1952	Arthrobacter_sp.__ATCC_21022	AK	None	False	43949	61.9
	667	MN735429	AppleCider	Arthrobacter_sp.__ATCC_21022	AK	None	False	43699	61.1
	668	MN813680	LilStuart	Arthrobacter_sp.__ATCC_21022	AK	None	False	42950	60.7
	669	KU160654	Laroye	Arthrobacter_sp.__ATCC_21022	AL	None	False	60005	64.8
	670	KU160664	Salgado	Arthrobacter_sp.__ATCC_21022	AL	None	False	59807	64.6
	671	MF140418	LiSara	Arthrobacter_sp.__ATCC_21022	AL	None	False	60137	64.7
	672	MF140427	Shrooms	Arthrobacter_sp.__ATCC_21022	AL	None	False	59707	64.5
	673	MF140434	Wheelbite	Arthrobacter_sp.__ATCC_21022	AL	None	False	59879	64.8
	674	MG099950	Waltz	Arthrobacter_sp.__ATCC_21022	AL	None	False	58499	64.3
	675	MN585972	Edmundo	Arthrobacter_sp.__ATCC_21022	AL	None	False	60191	64.6
	676	MT711975	Alderaan	Streptomyces_venezuelae_ATCC_10712	Alderaan	None	True	34411	72.1
	677	KU160642	Circum	Arthrobacter_sp.__ATCC_21022	AM	None	False	58353	45.2
	678	KU647628	Mudcat	Arthrobacter_sp.__ATCC_21022	AM	None	False	59443	45.1
	679	MF189170	Arcadia	Arthrobacter_sp.__ATCC_21022	AM	None	False	58059	45.2
	680	MF189171	Correa	Arthrobacter_sp.__ATCC_21022	AM	None	False	57401	45.2
	681	MF189172	Elsa	Arthrobacter_sp.__ATCC_21022	AM	None	False	58059	45.2
	682	MF189173	Heisenberger	Arthrobacter_sp.__ATCC_21022	AM	None	False	58208	45.1
	683	MF189174	Nason	Arthrobacter_sp.__ATCC_21022	AM	None	False	58059	45.1
	684	MF189175	Tribby	Arthrobacter_sp.__ATCC_21022	AM	None	False	59084	45.2
	685	MF324906	Cheesy	Arthrobacter_sp.__ATCC_21022	AM	None	False	58739	45.2
	686	MH450120	KeaneyLin	Arthrobacter_sp.__ATCC_21022	AM	None	False	57847	45.4
	687	MK919473	Xenomorph	Arthrobacter_sp.__ATCC_21022	AM	None	False	58690	45.4
	688	MK967398	JEGGS	Arthrobacter_sp.__ATCC_21022	AM	None	False	58287	45.1
	689	MN284897	NapoleonB	Arthrobacter_sp.__ATCC_21022	AM	None	False	57846	45.3
	690	KT355471	Decurro	Arthrobacter_sp.__ATCC_21022	AN	None	False	15524	60.2
	691	KT355473	Jessica	Arthrobacter_sp.__ATCC_21022	AN	None	False	15556	60.1
	692	KT355475	Sandman	Arthrobacter_sp.__ATCC_21022	AN	None	False	15630	60
	693	KT783672	TymAbreu	Arthrobacter_sp.__ATCC_21022	AN	None	False	15556	60.1
	694	KU160655	Maggie	Arthrobacter_sp.__ATCC_21022	AN	None	False	15556	60.1
	695	KU160657	Moloch	Arthrobacter_sp.__ATCC_21022	AN	None	False	15630	60
	696	KU160658	Muttlie	Arthrobacter_sp.__ATCC_21022	AN	None	False	15524	60.2
	697	KU160667	Stratus	Arthrobacter_sp.__ATCC_21022	AN	None	False	15630	60
	698	KU160670	Toulouse	Arthrobacter_sp.__ATCC_21022	AN	None	False	15319	60.3
	699	KU160674	Yank	Arthrobacter_sp.__ATCC_21022	AN	None	False	15524	60.2
	700	KX443695	Courtney3	Arthrobacter_sp.__ATCC_21022	AN	None	False	15556	60.1
	701	KX576642	Massimo	Arthrobacter_sp.__ATCC_21022	AN	None	False	15556	60.1
	702	KX610765	Prospero	Arthrobacter_sp.__ATCC_21022	AN	None	False	15556	60.1
	703	KY434670	Chestnut	Arthrobacter_sp.__ATCC_21022	AN	None	False	15556	60.1
	704	MF140409	Elkhorn	Arthrobacter_sp.__ATCC_21022	AN	None	False	15556	59.6
	705	MF140415	KylieMac	Arthrobacter_sp.__ATCC_21022	AN	None	False	15540	59.8
	706	MF140417	Link	Arthrobacter_sp.__ATCC_21022	AN	None	False	15521	60.2
	707	MF140419	Lore	Arthrobacter_sp.__ATCC_21022	AN	None	False	15556	59.6
	708	MF140420	Mariposa	Arthrobacter_sp.__ATCC_21022	AN	None	False	15556	60.1
	709	MF140426	Seume	Arthrobacter_sp.__ATCC_21022	AN	None	False	15319	60.3
	710	MF140429	Swenson	Arthrobacter_sp.__ATCC_21022	AN	None	False	15680	59.9
	711	MF140431	Taj14	Arthrobacter_sp.__ATCC_21022	AN	None	False	15546	59.9
	712	MF140433	TinoCrisci	Arthrobacter_sp.__ATCC_21022	AN	None	False	15556	60.1
	713	MH576948	Azathoth	Arthrobacter_sp.__ATCC_21022	AN	None	False	15556	60.1
	714	MH576950	CGermain	Arthrobacter_sp.__ATCC_21022	AN	None	False	15556	60.1
	715	MH576951	Copper	Arthrobacter_sp.__ATCC_21022	AN	None	False	15556	60.1
	716	MH576952	Dewayne	Arthrobacter_sp.__ATCC_21022	AN	None	False	15556	60.1
	717	MH576955	Hunnie	Arthrobacter_sp.__ATCC_21022	AN	None	False	15556	60.1
	718	MH576957	Inspire2	Arthrobacter_sp.__ATCC_21022	AN	None	False	15556	60.1
	719	MH576961	Ronnie	Arthrobacter_sp.__ATCC_21022	AN	None	False	15556	60.1
	720	MH779506	Guntur	Arthrobacter_sp.__ATCC_21022	AN	None	False	15556	60.1
	721	MK494103	Blair	Arthrobacter_sp.__ATCC_21022	AN	None	False	15556	59.6
	722	MK494111	StewieGriff	Arthrobacter_sp.__ATCC_21022	AN	None	False	15556	59.6
	723	MK737943	Arby	Arthrobacter_sp.__ATCC_21022	AN	None	False	15556	60.1
	724	MK820640	Laila	Arthrobacter_sp.__ATCC_21022	AN	None	False	15556	59.6
	725	MN617842	Saphira	Arthrobacter_sp.__ATCC_21022	AN	None	False	15549	60
	726	MN813695	LouisXIV	Arthrobacter_sp.__ATCC_21022	AN	None	False	15556	60.1
	727	KT365401	Brent	Arthrobacter_sp.__ATCC_21022	AO	AO1	False	49879	63.4
	728	KU160651	Jawnski	Arthrobacter_sp.__ATCC_21022	AO	AO1	False	49419	63.4
	729	MF189177	Piccoletto	Arthrobacter_sp.__ATCC_21022	AO	AO1	False	49808	63.6
	730	MF324907	Beans	Arthrobacter_sp.__ATCC_21022	AO	AO1	False	49797	63.6
	731	MF377442	Franzy	Arthrobacter_sp.__ATCC_21022	AO	AO1	False	49976	63.3
	732	KU160656	Martha	Arthrobacter_sp.__ATCC_21022	AO	AO2	False	51027	61
	733	KU160665	Sonny	Arthrobacter_sp.__ATCC_21022	AO	AO2	False	50909	61.1
	734	KU160668	TaeYoung	Arthrobacter_sp.__ATCC_21022	AO	AO2	False	50999	61
	735	KU647629	BarretLemon	Arthrobacter_sp.__ATCC_21022	AO	AO2	False	51290	60.9
	736	MF189176	Jordan	Arthrobacter_sp.__ATCC_21022	AO	AO2	False	51347	61.1
	737	MF189178	Shade	Arthrobacter_sp.__ATCC_21022	AO	AO2	False	50930	61.1
	738	MF377441	Timinator	Arthrobacter_sp.__ATCC_21022	AO	AO2	False	51138	60.9
	739	MH825703	LeeroyJ	Arthrobacter_sp.__ATCC_21022	AO	AO2	False	51025	60.9
	740	MK919479	Grekaycon	Arthrobacter_sp.__ATCC_21022	AO	AO2	False	51091	61
	741	MN183279	Zartrosa	Arthrobacter_sp.__ATCC_21022	AO	AO2	False	50782	61
	742	MN183283	BossLady	Arthrobacter_sp.__ATCC_21022	AO	AO2	False	51178	61
	743	MT114161	JKerns	Arthrobacter_sp.__ATCC_21022	AO	AO2	False	50789	61
	744	MT310895	StevieBAY	Arthrobacter_sp.__ATCC_21022	AO	AO2	False	51319	60.9
	745	MT024868	Abba	Arthrobacter_globiformis_B-2979	AO	AO3	False	46623	65
	746	KU160669	Tank	Arthrobacter_sp.__ATCC_21022	AP	None	False	67592	62.9
	747	KU160673	Wilde	Arthrobacter_sp.__ATCC_21022	AP	None	False	68203	62.9
	748	KU160638	Amigo	Arthrobacter_sp.__ATCC_21022	AQ	None	False	59173	52.9
	749	KU160639	Anansi	Arthrobacter_sp.__ATCC_21022	AQ	None	False	58848	53
	750	KU160647	Gorgeous	Arthrobacter_sp.__ATCC_21022	AQ	None	False	58979	53
	751	KU160663	Rings	Arthrobacter_sp.__ATCC_21022	AQ	None	False	59167	53
	752	KU160666	SorJuana	Arthrobacter_sp.__ATCC_21022	AQ	None	False	58979	53
	753	MF185731	Molivia	Arthrobacter_sp.__ATCC_21022	AQ	None	False	58247	53.5
	754	MN234164	Yeezus	Arthrobacter_sp.__ATCC_21022	AQ	None	False	59171	52.9
	755	MN234217	Ichor	Arthrobacter_sp.__ATCC_21022	AQ	None	False	59173	52.9
	756	MN234224	Jaek	Arthrobacter_sp.__ATCC_21022	AQ	None	False	59173	52.9
	757	MT310874	Boersma	Arthrobacter_sp.__ATCC_21022	AQ	None	False	59188	52.9
	758	KM879463	ArV1	Arthrobacter_sp.__68b	AR	None	False	71200	61.6
	759	KU160660	PrincessTrina	Arthrobacter_sp.__ATCC_21022	AR	None	False	70265	61.6
	760	KX522650	Conboy	Arthrobacter_sp.__ATCC_21022	AR	None	False	70096	61.7
	761	KX670786	Chubster	Arthrobacter_sp.__ATCC_21022	AR	None	False	70258	61.7
	762	KX670787	Chocolat	Arthrobacter_sp.__ATCC_21022	AR	None	False	69798	61.7
	763	KX855961	EdgarPoe	Arthrobacter_sp.__ATCC_21022	AR	None	False	70176	61.6
	764	KX855962	HumptyDumpty	Arthrobacter_sp.__ATCC_21022	AR	None	False	69978	61.7
	765	MF185718	Colucci	Arthrobacter_sp.__ATCC_21022	AR	None	False	70707	61.7
	766	MF185721	Kabreeze	Arthrobacter_sp.__ATCC_21022	AR	None	False	70035	61.7
	767	MF185723	RosiePosie	Arthrobacter_sp.__ATCC_21022	AR	None	False	70396	61.7
	768	MF185724	Scavito	Arthrobacter_sp.__ATCC_21022	AR	None	False	70123	61.6
	769	MF185725	Tophat	Arthrobacter_sp.__ATCC_21022	AR	None	False	70091	61.6
	770	MF668274	JayCookie	Arthrobacter_sp.__ATCC_21022	AR	None	False	70362	61.7
	771	MH744419	KBurrousTX	Arthrobacter_sp.__ATCC_21022	AR	None	False	71020	62.3
	772	MK494107	Chipper1996	Arthrobacter_sp.__ATCC_21022	AR	None	False	70090	61.6
	773	MN204499	Mordred	Arthrobacter_sp.__ATCC_21022	AR	None	False	70074	61.7
	774	MN204503	Linus	Arthrobacter_sp.__ATCC_21022	AR	None	False	70526	61.7
	775	MN234234	Lymara	Arthrobacter_sp.__ATCC_21022	AR	None	False	68762	61.5
	776	MN703411	DrYang	Arthrobacter_sp.__ATCC_21022	AR	None	False	69061	62.6
	777	KU160644	Galaxy	Arthrobacter_sp.__ATCC_21022	AS	AS1	True	37809	68.4
	778	MF140397	Abidatro	Arthrobacter_sp.__ATCC_21022	AS	AS1	True	39122	68.5
	779	MH834606	Coral	Arthrobacter_globiformis_B-2979	AS	AS2	True	38317	66.7
	780	MH834608	Cote	Arthrobacter_globiformis_B-2979	AS	AS2	True	39044	66.7
	781	MH834609	Daob	Arthrobacter_globiformis_B-2979	AS	AS2	True	37967	66.6
	782	MH834616	Kepler	Arthrobacter_globiformis_B-2979	AS	AS2	True	38449	66.7
	783	MH834618	Lunar	Arthrobacter_globiformis_B-2979	AS	AS2	True	38450	66.7
	784	MH834620	Melons	Arthrobacter_globiformis_B-2979	AS	AS2	True	38457	66.8
	785	MH834624	Polka	Arthrobacter_globiformis_B-2979	AS	AS2	True	38077	66.7
	786	MN234214	Amelia	Arthrobacter_globiformis_B-2979	AS	AS2	True	38128	66.6
	787	MN484600	Kuleana	Arthrobacter_globiformis_B-2979	AS	AS2	True	38850	65.8
	788	MN703409	LittleTokyo	Arthrobacter_globiformis_B-2979	AS	AS2	True	38969	66
	789	MH834595	Andrew	Arthrobacter_globiformis_B-2979	AS	AS3	True	38802	65.5
	790	KU647626	KellEzio	Arthrobacter_sp.__ATCC_21022	AT	None	False	58871	63.3
	791	KU647627	Kitkat	Arthrobacter_sp.__ATCC_21022	AT	None	False	58560	63.4
	792	MN586053	BeatusComedenti	Arthrobacter_sp.__ATCC_21022	AT	None	False	58687	63.4
	793	KU160641	CapnMurica	Arthrobacter_sp.__ATCC_21022	AU	AU1	False	58159	49.6
	794	KU160646	Gordon	Arthrobacter_sp.__ATCC_21022	AU	AU1	False	58279	49.8
	795	MF038790	Niktson	Arthrobacter_sp.__ATCC_21022	AU	AU1	False	58405	49.9
	796	MF038791	ElephantMan	Arthrobacter_sp.__ATCC_21022	AU	AU1	False	58405	49.9
	797	MF140401	Caterpillar	Arthrobacter_sp.__ATCC_21022	AU	AU1	False	56622	51.1
	798	MF140423	Nightmare	Arthrobacter_sp.__ATCC_21022	AU	AU1	False	58839	49.9
	799	MF140432	Teacup	Arthrobacter_sp.__ATCC_21022	AU	AU1	False	58238	49.8
	800	MH399789	Tatanka	Arthrobacter_sp.__ATCC_21022	AU	AU1	False	58120	50
	801	MH450115	Breylor17	Arthrobacter_sp.__ATCC_21022	AU	AU1	False	57822	49.9
	802	MH450125	MediumFry	Arthrobacter_sp.__ATCC_21022	AU	AU1	False	56978	50.9
	803	MH479926	Synepsis	Arthrobacter_sp.__ATCC_21022	AU	AU1	False	57542	49.9
	804	MH825711	Tenno	Arthrobacter_sp.__ATCC_21022	AU	AU1	False	58193	49.6
	805	MN284902	Makai	Arthrobacter_globiformis_B-2979	AU	AU1	False	57972	50.3
	806	MN234221	Shepard	Arthrobacter_globiformis_B-2979	AU	AU2	False	57272	50.2
	807	MN703412	Giantsbane	Arthrobacter_globiformis_B-2979	AU	AU2	False	56734	50.1
	808	MN234168	Ingrid	Arthrobacter_globiformis_B-2979	AU	AU3	False	56953	50.7
	809	MN234194	Loretta	Arthrobacter_globiformis_B-2979	AU	AU3	False	56953	50.7
	810	KU160650	Jasmine	Arthrobacter_sp.__ATCC_21022	AV	None	False	46723	45.9
	811	MF668266	Adat	Arthrobacter_sp.__ATCC_21022	AV	None	False	45428	45.7
	812	MF668273	GurgleFerb	Arthrobacter_sp.__ATCC_21022	AV	None	False	45426	45.7
	813	MF668279	Nellie	Arthrobacter_sp.__ATCC_21022	AV	None	False	45428	45.8
	814	MH450114	Brad	Arthrobacter_sp.__ATCC_21022	AV	None	False	45418	45.7
	815	MN234173	Sporto	Arthrobacter_globiformis_B-2979	AW	None	False	54780	51.6
	816	MN234175	Stayer	Arthrobacter_globiformis_B-2979	AW	None	False	54507	51.7
	817	MN234180	Shiba	Arthrobacter_globiformis_B-2979	AW	None	False	54204	51.7
	818	MN234186	Egad	Arthrobacter_globiformis_B-2979	AW	None	False	54517	51.6
	819	MN234202	Salk	Arthrobacter_globiformis_B-2979	AW	None	False	54492	51.8
	820	MN234210	Michelle	Arthrobacter_globiformis_B-2979	AW	None	False	54509	51.7
	821	MN234229	StarLord	Arthrobacter_globiformis_B-2979	AW	None	False	54504	51.7
	822	MH834594	Adaia	Arthrobacter_sulfureus_NRRL_B-14730	AX	None	False	15840	56.1
	823	MH834597	Atraxa	Arthrobacter_sulfureus_NRRL_B-14730	AX	None	False	14927	58
	824	MH834628	Sputnik	Arthrobacter_sulfureus_NRRL_B-14730	AX	None	False	14927	58
	825	MH834598	Auxilium	Arthrobacter_globiformis_B-2979	AY	None	True	49447	62.6
	826	MH834612	Faja	Arthrobacter_globiformis_B-2979	AY	None	True	52490	63.1
	827	MH834625	Richie	Arthrobacter_globiformis_B-2979	AY	None	True	53867	62.7
	828	MH910036	Hestia	Arthrobacter_globiformis_B-2979	AY	None	True	51476	62.3
	829	MH910037	Isolde	Arthrobacter_globiformis_B-2979	AY	None	True	53234	62.6
	830	MH910041	Seahorse	Arthrobacter_globiformis_B-2979	AY	None	True	56481	62.7
	831	MH834610	DrManhattan	Arthrobacter_atrocyaneus_NRRL_B-2883	AZ	None	True	42577	66
	832	MH834619	Maureen	Arthrobacter_globiformis_B-2979	AZ	None	True	45802	68.8
	833	MH834629	Yang	Arthrobacter_globiformis_B-2979	AZ	None	True	43206	68.4
	834	MK061413	Liebe	Arthrobacter_globiformis_B-2979	AZ	None	True	45803	68.8
	835	MN703413	Powerpuff	Arthrobacter_globiformis_B-2979	AZ	None	True	44651	67.6
	836	MN813676	Adolin	Arthrobacter_atrocyaneus_NRRL_B-2883	AZ	None	True	43022	65.9
	837	MN908689	DrSierra	Arthrobacter_atrocyaneus_NRRL_B-2883	AZ	None	True	42622	66.5
	838	MT024869	Lego	Arthrobacter_globiformis_B-2979	AZ	None	True	43446	67.5
	839	MT024871	YesChef	Arthrobacter_globiformis_B-2979	AZ	None	True	43510	67.7
	840	AF547430	PG1	Mycobacterium_smegmatis_mc²155	B	B1	False	68999	66.5
	841	DQ398046	Orion	Mycobacterium_smegmatis_mc²155	B	B1	False	68427	66.5
	842	FJ174694	Chah	Mycobacterium_smegmatis_mc²155	B	B1	False	68450	66.5
	843	GQ303259	Colbert	Mycobacterium_smegmatis_mc²155	B	B1	False	67774	66.5
	844	GQ303264	Puhltonio	Mycobacterium_smegmatis_mc²155	B	B1	False	68323	66.4
	845	GQ303266	UncleHowie	Mycobacterium_smegmatis_mc²155	B	B1	False	68016	66.5
	846	GU247133	Fang	Mycobacterium_smegmatis_mc²155	B	B1	False	68569	66.5
	847	GU247134	Scoot17C	Mycobacterium_smegmatis_mc²155	B	B1	False	68432	66.5
	848	JF704091	ABU	Mycobacterium_smegmatis_mc²155	B	B1	False	68850	66.5
	849	JF704099	KLucky39	Mycobacterium_smegmatis_mc²155	B	B1	False	68138	66.5
	850	JF704102	Phipps	Mycobacterium_smegmatis_mc²155	B	B1	False	68293	66.5
	851	JF704103	Vortex	Mycobacterium_smegmatis_mc²155	B	B1	False	68346	66.5
	852	JF704109	Oosterbaan	Mycobacterium_smegmatis_mc²155	B	B1	False	68735	66.5
	853	JF937095	Harvey	Mycobacterium_smegmatis_mc²155	B	B1	False	68193	66.5
	854	JF937097	Hertubise	Mycobacterium_smegmatis_mc²155	B	B1	False	68675	66.4
	855	JF937109	Yoshand	Mycobacterium_smegmatis_mc²155	B	B1	False	68719	66.5
	856	JF957056	Thora	Mycobacterium_smegmatis_mc²155	B	B1	False	68839	66.5
	857	JN006063	Serendipity	Mycobacterium_smegmatis_mc²155	B	B1	False	68804	66.5
	858	JN006064	OSmaximus	Mycobacterium_smegmatis_mc²155	B	B1	False	69118	66.3
	859	JN192463	Oline	Mycobacterium_smegmatis_mc²155	B	B1	False	68720	66.4
	860	JN638752	Murdoc	Mycobacterium_smegmatis_mc²155	B	B1	False	68600	66.4
	861	JN638753	Morgushi	Mycobacterium_smegmatis_mc²155	B	B1	False	68307	66.4
	862	JN698989	JacAttac	Mycobacterium_smegmatis_mc²155	B	B1	False	68311	66.5
	863	JN698990	IsaacEli	Mycobacterium_smegmatis_mc²155	B	B1	False	68839	66.5
	864	JN699008	Vista	Mycobacterium_smegmatis_mc²155	B	B1	False	68494	66.5
	865	JN699009	ThreeOh3D2	Mycobacterium_smegmatis_mc²155	B	B1	False	68992	66.5
	866	JN699010	TallGrassMM	Mycobacterium_smegmatis_mc²155	B	B1	False	68133	66.5
	867	JN699017	Kikipoo	Mycobacterium_smegmatis_mc²155	B	B1	False	68839	66.5
	868	JX649096	Serpentine	Mycobacterium_smegmatis_mc²155	B	B1	False	68884	66.5
	869	JX649097	Piglet	Mycobacterium_smegmatis_mc²155	B	B1	False	68992	66.5
	870	JX649098	Nacho	Mycobacterium_smegmatis_mc²155	B	B1	False	69321	66.6
	871	JX649099	Gyarad	Mycobacterium_smegmatis_mc²155	B	B1	False	68004	66.5
	872	KC576784	ShiVal	Mycobacterium_smegmatis_mc²155	B	B1	False	68355	66.5
	873	KC661274	SDcharge11	Mycobacterium_smegmatis_mc²155	B	B1	False	67702	66.5
	874	KC691258	Newman	Mycobacterium_smegmatis_mc²155	B	B1	False	68598	66.5
	875	KF713485	Suffolk	Mycobacterium_smegmatis_mc²155	B	B1	False	68262	66.6
	876	KJ174157	Soto	Mycobacterium_smegmatis_mc²155	B	B1	False	67744	66.6
	877	KJ194579	Swish	Mycobacterium_smegmatis_mc²155	B	B1	False	68735	66.5
	878	KJ194580	Badfish	Mycobacterium_smegmatis_mc²155	B	B1	False	69030	66.5
	879	KJ194583	Numberten	Mycobacterium_smegmatis_mc²155	B	B1	False	68607	66.5
	880	KJ538723	KingVeVeVe	Mycobacterium_smegmatis_mc²155	B	B1	False	68043	66.5
	881	KJ567044	EmpTee	Mycobacterium_smegmatis_mc²155	B	B1	False	68428	66.5
	882	KJ595576	Manad	Mycobacterium_smegmatis_mc²155	B	B1	False	68807	66.4
	883	KM236502	Eremos	Mycobacterium_smegmatis_mc²155	B	B1	False	68472	66.5
	884	KM347890	Vivaldi	Mycobacterium_smegmatis_mc²155	B	B1	False	68873	66.4
	885	KM363597	Zonia	Mycobacterium_smegmatis_mc²155	B	B1	False	69271	66.3
	886	KM408320	Lasso	Mycobacterium_smegmatis_mc²155	B	B1	False	68576	66.4
	887	KP027197	FluffyNinja	Mycobacterium_smegmatis_mc²155	B	B1	False	68716	66.5
	888	KP027208	Pipsqueak	Mycobacterium_smegmatis_mc²155	B	B1	False	68328	66.5
	889	KP027209	Sigman	Mycobacterium_smegmatis_mc²155	B	B1	False	68311	66.5
	890	KR781349	Apizium	Mycobacterium_smegmatis_mc²155	B	B1	False	68227	66.4
	891	KR816508	Phamished	Mycobacterium_smegmatis_mc²155	B	B1	False	68515	66.5
	892	KR997967	Pops	Mycobacterium_smegmatis_mc²155	B	B1	False	68367	66.6
	893	KT364588	Hetaeria	Mycobacterium_smegmatis_mc²155	B	B1	False	68405	66.5
	894	KT599441	Squid	Mycobacterium_smegmatis_mc²155	B	B1	False	68596	66.5
	895	KU867907	Potter	Mycobacterium_smegmatis_mc²155	B	B1	False	68327	66.5
	896	KX369585	PhatCats2014	Mycobacterium_smegmatis_mc²155	B	B1	False	69000	66.5
	897	KX576643	FriarPreacher	Mycobacterium_smegmatis_mc²155	B	B1	False	68415	66.4
	898	KX576645	Derpp	Mycobacterium_smegmatis_mc²155	B	B1	False	68637	66.4
	899	KX576646	TyrionL	Mycobacterium_smegmatis_mc²155	B	B1	False	68637	66.4
	900	KX576647	CharlieGBrown	Mycobacterium_smegmatis_mc²155	B	B1	False	68604	66.4
	901	KX578071	Mana	Mycobacterium_smegmatis_mc²155	B	B1	False	68479	66.4
	902	KX592589	Iridoclysis	Mycobacterium_smegmatis_mc²155	B	B1	False	68597	66.4
	903	KX620786	Lego3393	Mycobacterium_smegmatis_mc²155	B	B1	False	69037	66.5
	904	KX670813	MitKao	Mycobacterium_smegmatis_mc²155	B	B1	False	68493	66.5
	905	KX683292	Held	Mycobacterium_smegmatis_mc²155	B	B1	False	68314	66.5
	906	KX683293	Daffy	Mycobacterium_smegmatis_mc²155	B	B1	False	68492	66.5
	907	KX702319	Pinkman	Mycobacterium_smegmatis_mc²155	B	B1	False	68938	66.4
	908	KY385380	Ashraf	Mycobacterium_smegmatis_mc²155	B	B1	False	69082	66.3
	909	KY385382	ImtiyazSitla	Mycobacterium_smegmatis_mc²155	B	B1	False	69082	66.3
	910	KY385383	Maskar	Mycobacterium_smegmatis_mc²155	B	B1	False	69082	66.3
	911	KY676783	Chorkpop	Mycobacterium_smegmatis_mc²155	B	B1	False	68506	66.4
	912	KY965066	BlackStallion	Mycobacterium_smegmatis_mc²155	B	B1	False	68714	66.5
	913	MF155947	LemonSlice	Mycobacterium_smegmatis_mc²155	B	B1	False	68324	66.5
	914	MF668276	Lulumae	Mycobacterium_smegmatis_mc²155	B	B1	False	68056	66.6
	915	MF919503	Dingo	Mycobacterium_smegmatis_mc²155	B	B1	False	67776	66.6
	916	MF919507	Horchata	Mycobacterium_smegmatis_mc²155	B	B1	False	68171	66.4
	917	MF919511	Kailash	Mycobacterium_smegmatis_mc²155	B	B1	False	68953	66.3
	918	MF919519	Longacauda	Mycobacterium_smegmatis_mc²155	B	B1	False	68804	66.4
	919	MF919523	Mikota	Mycobacterium_smegmatis_mc²155	B	B1	False	67768	66.6
	920	MF919528	Phunky	Mycobacterium_smegmatis_mc²155	B	B1	False	68375	66.5
	921	MF919530	Sheila	Mycobacterium_smegmatis_mc²155	B	B1	False	67880	66.5
	922	MF919539	Virapocalypse	Mycobacterium_smegmatis_mc²155	B	B1	False	68682	66.5
	923	MG757158	HighStump	Mycobacterium_smegmatis_mc²155	B	B1	False	68821	66.5
	924	MG757159	JangoPhett	Mycobacterium_smegmatis_mc²155	B	B1	False	68673	66.5
	925	MG757164	PhenghisKhan	Mycobacterium_smegmatis_mc²155	B	B1	False	68727	66.3
	926	MG757165	Phergie	Mycobacterium_smegmatis_mc²155	B	B1	False	68716	66.3
	927	MG770212	Haimas	Mycobacterium_smegmatis_mc²155	B	B1	False	68296	66.5
	928	MG925339	Chunky	Mycobacterium_smegmatis_mc²155	B	B1	False	68249	66.5
	929	MG925346	LeeLot	Mycobacterium_smegmatis_mc²155	B	B1	False	68921	66.5
	930	MG925348	Megatron	Mycobacterium_smegmatis_mc²155	B	B1	False	69009	66.5
	931	MG925350	Mosaic	Mycobacterium_smegmatis_mc²155	B	B1	False	68488	66.5
	932	MG925356	OliverWalter	Mycobacterium_smegmatis_mc²155	B	B1	False	68792	66.5
	933	MG944223	Trypo	Mycobacterium_smegmatis_mc²155	B	B1	False	68798	66.4
	934	MG944225	Xavier	Mycobacterium_smegmatis_mc²155	B	B1	False	68493	66.4
	935	MG962362	AltPhacts	Mycobacterium_smegmatis_mc²155	B	B1	False	68056	66.5
	936	MG962363	BatteryCK	Mycobacterium_smegmatis_mc²155	B	B1	False	68509	66.4
	937	MG962365	DoesntMatter	Mycobacterium_smegmatis_mc²155	B	B1	False	68331	66.5
	938	MG962375	ProfessorX	Mycobacterium_smegmatis_mc²155	B	B1	False	68086	66.5
	939	MH051251	DuchessDung	Mycobacterium_smegmatis_mc²155	B	B1	False	68235	66.4
	940	MH051264	Cobra	Mycobacterium_smegmatis_mc²155	B	B1	False	68875	66.4
	941	MH077582	Olive	Mycobacterium_smegmatis_mc²155	B	B1	False	68740	66.5
	942	MH155874	PhrankReynolds	Mycobacterium_smegmatis_mc²155	B	B1	False	68721	66.3
	943	MH230874	Banjo	Mycobacterium_smegmatis_mc²155	B	B1	False	68296	66.5
	944	MH230875	CheetO	Mycobacterium_smegmatis_mc²155	B	B1	False	68503	66.5
	945	MH316568	Phleuron	Mycobacterium_smegmatis_mc²155	B	B1	False	68527	66.4
	946	MH371107	Doddsville	Mycobacterium_smegmatis_mc²155	B	B1	False	68243	66.4
	947	MH371114	Childish	Mycobacterium_smegmatis_mc²155	B	B1	False	69044	66.5
	948	MH371117	Kahve	Mycobacterium_smegmatis_mc²155	B	B1	False	69031	66.5
	949	MH371125	Morty	Mycobacterium_smegmatis_mc²155	B	B1	False	68878	66.5
	950	MH399773	Craff	Mycobacterium_smegmatis_mc²155	B	B1	False	69263	66.4
	951	MH399775	Gareth	Mycobacterium_smegmatis_mc²155	B	B1	False	68866	66.5
	952	MH399780	Mutante	Mycobacterium_smegmatis_mc²155	B	B1	False	68494	66.5
	953	MH399786	PhrodoBaggins	Mycobacterium_smegmatis_mc²155	B	B1	False	68873	66.4
	954	MH450116	Buckeye	Mycobacterium_smegmatis_mc²155	B	B1	False	69174	66.5
	955	MH450122	KingTut	Mycobacterium_smegmatis_mc²155	B	B1	False	64827	66.5
	956	MH479914	FugateOSU	Mycobacterium_smegmatis_mc²155	B	B1	False	69476	66.5
	957	MH479916	GeneCoco	Mycobacterium_smegmatis_mc²155	B	B1	False	68547	66.4
	958	MH479918	Labeouficaum	Mycobacterium_smegmatis_mc²155	B	B1	False	68637	66.4
	959	MH479921	Placalicious	Mycobacterium_smegmatis_mc²155	B	B1	False	69085	66.5
	960	MH513973	Kwksand96	Mycobacterium_smegmatis_mc²155	B	B1	False	68822	66.4
	961	MH513980	Roy17	Mycobacterium_smegmatis_mc²155	B	B1	False	68056	66.6
	962	MH576954	HSavage	Mycobacterium_smegmatis_mc²155	B	B1	False	67993	66.5
	963	MH576958	MichaelPhcott	Mycobacterium_smegmatis_mc²155	B	B1	False	68494	66.4
	964	MH576967	UAch1	Mycobacterium_smegmatis_mc²155	B	B1	False	68405	66.4
	965	MH576970	DonSanchon	Mycobacterium_smegmatis_mc²155	B	B1	False	68015	66.5
	966	MH590588	Vaticameos	Mycobacterium_smegmatis_mc²155	B	B1	False	66887	66.5
	967	MH590594	PinheadLarry	Mycobacterium_smegmatis_mc²155	B	B1	False	68390	66.4
	968	MH651175	Gophee	Mycobacterium_smegmatis_mc²155	B	B1	False	68856	66.5
	969	MH651177	KlimbOn	Mycobacterium_smegmatis_mc²155	B	B1	False	68596	66.5
	970	MH651184	Phareon	Mycobacterium_smegmatis_mc²155	B	B1	False	68040	66.5
	971	MH651186	Podrick	Mycobacterium_smegmatis_mc²155	B	B1	False	68406	66.4
	972	MH727555	Mulan	Mycobacterium_smegmatis_mc²155	B	B1	False	68521	66.5
	973	MH744417	Grand2040	Mycobacterium_smegmatis_mc²155	B	B1	False	68591	66.4
	974	MH779500	Crownjwl	Mycobacterium_smegmatis_mc²155	B	B1	False	68521	66.6
	975	MH779516	Waterdiva	Mycobacterium_smegmatis_mc²155	B	B1	False	68866	66.5
	976	MH825702	Hamish	Mycobacterium_smegmatis_mc²155	B	B1	False	68584	66.5
	977	MH825705	Mesh1	Mycobacterium_smegmatis_mc²155	B	B1	False	68774	66.4
	978	MH926060	Schadenfreude	Mycobacterium_smegmatis_mc²155	B	B1	False	68591	66.5
	979	MK112536	Cannibal	Mycobacterium_smegmatis_mc²155	B	B1	False	68753	66.4
	980	MK112539	Dione	Mycobacterium_smegmatis_mc²155	B	B1	False	68057	66.5
	981	MK112542	Jillium	Mycobacterium_smegmatis_mc²155	B	B1	False	68750	66.5
	982	MK112544	Keitherie	Mycobacterium_smegmatis_mc²155	B	B1	False	69085	66.4
	983	MK112546	LuckyMarjie	Mycobacterium_smegmatis_mc²155	B	B1	False	68075	66.5
	984	MK112551	Riggan	Mycobacterium_smegmatis_mc²155	B	B1	False	68831	66.5
	985	MK112552	Spartan300	Mycobacterium_smegmatis_mc²155	B	B1	False	68568	66.5
	986	MK112553	Squiggle	Mycobacterium_smegmatis_mc²155	B	B1	False	68325	66.5
	987	MK112555	Zelda	Mycobacterium_smegmatis_mc²155	B	B1	False	68939	66.5
	988	MK279843	CamL	Mycobacterium_smegmatis_mc²155	B	B1	False	68650	66.5
	989	MK279846	Cosmolli16	Mycobacterium_smegmatis_mc²155	B	B1	False	68978	66.5
	990	MK279850	Durga	Mycobacterium_smegmatis_mc²155	B	B1	False	68866	66.4
	991	MK279852	Fringe	Mycobacterium_smegmatis_mc²155	B	B1	False	69191	66.4
	992	MK279855	Haleema	Mycobacterium_smegmatis_mc²155	B	B1	False	68415	66.5
	993	MK279858	JakeO	Mycobacterium_smegmatis_mc²155	B	B1	False	68341	66.5
	994	MK279859	Kwadwo	Mycobacterium_smegmatis_mc²155	B	B1	False	68334	66.5
	995	MK279861	Legolas	Mycobacterium_smegmatis_mc²155	B	B1	False	68664	66.4
	996	MK279864	Mag7	Mycobacterium_smegmatis_mc²155	B	B1	False	68497	66.4
	997	MK279865	Mecca	Mycobacterium_smegmatis_mc²155	B	B1	False	68890	66.5
	998	MK279866	MRabcd	Mycobacterium_smegmatis_mc²155	B	B1	False	68791	66.5
	999	MK279870	Omniscient	Mycobacterium_smegmatis_mc²155	B	B1	False	69197	66.5
	1000	MK279871	Plmatters	Mycobacterium_smegmatis_mc²155	B	B1	False	68318	66.5
	1001	MK279873	QueenBeane	Mycobacterium_smegmatis_mc²155	B	B1	False	68650	66.5
	1002	MK279877	Roscoe	Mycobacterium_smegmatis_mc²155	B	B1	False	68603	66.5
	1003	MK279878	Samaymay	Mycobacterium_smegmatis_mc²155	B	B1	False	68650	66.5
	1004	MK279879	SassyCat97	Mycobacterium_smegmatis_mc²155	B	B1	False	68318	66.5
	1005	MK279881	Solosis	Mycobacterium_smegmatis_mc²155	B	B1	False	68068	66.4
	1006	MK279882	Sophia	Mycobacterium_smegmatis_mc²155	B	B1	False	68306	66.5
	1007	MK279883	Struggle	Mycobacterium_smegmatis_mc²155	B	B1	False	68669	66.4
	1008	MK279885	Surely	Mycobacterium_smegmatis_mc²155	B	B1	False	68888	66.4
	1009	MK279887	Timmi	Mycobacterium_smegmatis_mc²155	B	B1	False	68355	66.5
	1010	MK279888	TomBombadil	Mycobacterium_smegmatis_mc²155	B	B1	False	68880	66.4
	1011	MK279889	Valjean	Mycobacterium_smegmatis_mc²155	B	B1	False	68560	66.5
	1012	MK279890	Veritas	Mycobacterium_smegmatis_mc²155	B	B1	False	68718	66.3
	1013	MK279891	Wallhey	Mycobacterium_smegmatis_mc²155	B	B1	False	68821	66.4
	1014	MK279894	YouGoGlencoco	Mycobacterium_smegmatis_mc²155	B	B1	False	68608	66.4
	1015	MK279895	Zaider	Mycobacterium_smegmatis_mc²155	B	B1	False	68983	66.6
	1016	MK279897	Bishoperium	Mycobacterium_smegmatis_mc²155	B	B1	False	68865	66.5
	1017	MK279904	RedMaple	Mycobacterium_smegmatis_mc²155	B	B1	False	68985	66.4
	1018	MK279908	Roliet	Mycobacterium_smegmatis_mc²155	B	B1	False	67687	66.5
	1019	MK279910	Antonia	Mycobacterium_smegmatis_mc²155	B	B1	False	68573	66.5
	1020	MK310139	Emiris	Mycobacterium_smegmatis_mc²155	B	B1	False	69027	66.4
	1021	MK494104	HenryJackson	Mycobacterium_smegmatis_mc²155	B	B1	False	69033	66.5
	1022	MK524512	Carthage	Mycobacterium_smegmatis_mc²155	B	B1	False	67952	66.6
	1023	MK524526	Robyn	Mycobacterium_smegmatis_mc²155	B	B1	False	68467	66.6
	1024	MN096366	AbsoluteMadLad	Mycobacterium_smegmatis_mc²155	B	B1	False	68803	66.5
	1025	MN369738	Hocus	Mycobacterium_smegmatis_mc²155	B	B1	False	68083	66.4
	1026	MN369744	Beaglebox	Mycobacterium_smegmatis_mc²155	B	B1	False	68418	66.5
	1027	MN444868	Prickles	Mycobacterium_smegmatis_mc²155	B	B1	False	68454	66.4
	1028	MN585965	Duggie	Mycobacterium_smegmatis_mc²155	B	B1	False	68885	66.4
	1029	MN585967	Kloppinator	Mycobacterium_smegmatis_mc²155	B	B1	False	68480	66.5
	1030	MN586058	Vaishali24	Mycobacterium_smegmatis_mc²155	B	B1	False	68398	66.6
	1031	MN703415	Mcshane	Mycobacterium_smegmatis_mc²155	B	B1	False	68929	66.4
	1032	MN945899	Skippy	Mycobacterium_smegmatis_mc²155	B	B1	False	68726	66.5
	1033	MN945903	Jiminy	Mycobacterium_smegmatis_mc²155	B	B1	False	68777	66.4
	1034	MT310867	Chaelin	Mycobacterium_smegmatis_mc²155	B	B1	False	68618	66.5
	1035	MT310868	Telesworld	Mycobacterium_smegmatis_mc²155	B	B1	False	68458	66.5
	1036	MT316460	Kimbrough	Mycobacterium_smegmatis_mc²155	B	B1	False	68910	66.5
	1037	MT316463	Slatt	Mycobacterium_smegmatis_mc²155	B	B1	False	68983	66.4
	1038	MN813693	Imvubu	Mycobacterium_smegmatis_mc²155	B	B10	False	69897	70.5
	1039	MN284893	LilMcDreamy	Mycobacterium_smegmatis_mc²155	B	B12	False	71552	69.3
	1040	MN813686	BirdsNest	Mycobacterium_smegmatis_mc²155	B	B13	False	70668	70.1
	1041	AY129334	Rosebush	Mycobacterium_smegmatis_mc²155	B	B2	False	67480	68.9
	1042	DQ398048	Qyrzula	Mycobacterium_smegmatis_mc²155	B	B2	False	67188	68.9
	1043	JN618996	Arbiter	Mycobacterium_smegmatis_mc²155	B	B2	False	67169	68.9
	1044	JN698991	Hedgerow	Mycobacterium_smegmatis_mc²155	B	B2	False	67451	69
	1045	JN699004	Ares	Mycobacterium_smegmatis_mc²155	B	B2	False	67436	69
	1046	KF024722	TA17a	Mycobacterium_smegmatis_mc²155	B	B2	False	67324	69
	1047	KM101117	LizLemon	Mycobacterium_smegmatis_mc²155	B	B2	False	67496	68.9
	1048	KR997932	Godines	Mycobacterium_smegmatis_mc²155	B	B2	False	67277	69
	1049	KT365402	Tres	Mycobacterium_smegmatis_mc²155	B	B2	False	67349	68.9
	1050	KT880194	Glass	Mycobacterium_smegmatis_mc²155	B	B2	False	67509	69
	1051	KX443696	Laurie	Mycobacterium_smegmatis_mc²155	B	B2	False	66507	69
	1052	MG757162	Opia	Mycobacterium_smegmatis_mc²155	B	B2	False	67401	68.9
	1053	MG812490	Holeinone	Mycobacterium_smegmatis_mc²155	B	B2	False	67044	68.9
	1054	MG812491	ItsyBitsy1	Mycobacterium_smegmatis_mc²155	B	B2	False	67570	68.9
	1055	MH001452	Kheth	Mycobacterium_smegmatis_mc²155	B	B2	False	67406	68.9
	1056	MH051249	Boyle	Mycobacterium_smegmatis_mc²155	B	B2	False	67491	69
	1057	MH590591	Sabella	Mycobacterium_smegmatis_mc²155	B	B2	False	67304	68.9
	1058	MH697584	FrenchFry	Mycobacterium_smegmatis_mc²155	B	B2	False	67494	68.9
	1059	MH727546	Eaglehorse	Mycobacterium_smegmatis_mc²155	B	B2	False	67391	69
	1060	MK061411	Faze9	Mycobacterium_smegmatis_mc²155	B	B2	False	67503	68.9
	1061	MK620898	Coffee	Mycobacterium_smegmatis_mc²155	B	B2	False	67481	69
	1062	MK814751	Bananafish	Mycobacterium_smegmatis_mc²155	B	B2	False	67366	68.9
	1063	MN234225	Rhinoforte	Mycobacterium_smegmatis_mc²155	B	B2	False	67411	68.9
	1064	MN428049	West99	Mycobacterium_smegmatis_mc²155	B	B2	False	67516	68.9
	1065	MN586045	Brownie5	Mycobacterium_smegmatis_mc²155	B	B2	False	67497	69
	1066	MN586046	Tinciduntsolum	Mycobacterium_smegmatis_mc²155	B	B2	False	67496	69
	1067	MN813678	Lephleur	Mycobacterium_smegmatis_mc²155	B	B2	False	67349	63.7
	1068	DQ398049	Pipefish	Mycobacterium_smegmatis_mc²155	B	B3	False	69059	67.3
	1069	EU816589	Phaedrus	Mycobacterium_smegmatis_mc²155	B	B3	False	68090	67.6
	1070	FJ641182	Phlyer	Mycobacterium_smegmatis_mc²155	B	B3	False	69378	67.5
	1071	JF704095	Daisy	Mycobacterium_smegmatis_mc²155	B	B3	False	68245	67.6
	1072	JN698992	Gadjet	Mycobacterium_smegmatis_mc²155	B	B3	False	67949	67.5
	1073	JN699003	Athena	Mycobacterium_smegmatis_mc²155	B	B3	False	69409	67.5
	1074	JN699006	Akoma	Mycobacterium_smegmatis_mc²155	B	B3	False	68711	67.5
	1075	JN699018	Kamiyu	Mycobacterium_smegmatis_mc²155	B	B3	False	68633	67.5
	1076	KF493879	Bernardo	Mycobacterium_smegmatis_mc²155	B	B3	False	68196	67.4
	1077	KJ194581	Audrey	Mycobacterium_smegmatis_mc²155	B	B3	False	68662	67.5
	1078	KJ194584	Heathcliff	Mycobacterium_smegmatis_mc²155	B	B3	False	68628	67.5
	1079	KP027207	Chandler	Mycobacterium_smegmatis_mc²155	B	B3	False	69451	67.5
	1080	KR080203	OrangeOswald	Mycobacterium_smegmatis_mc²155	B	B3	False	68674	67.5
	1081	KR080205	Corofin	Mycobacterium_smegmatis_mc²155	B	B3	False	68685	67.5
	1082	MG839014	RagingRooster	Mycobacterium_smegmatis_mc²155	B	B3	False	68670	67.6
	1083	MG920059	Baloo	Mycobacterium_phlei_GTIS10	B	B3	False	68514	67.5
	1084	MG925338	ChaChing	Mycobacterium_phlei_GTIS10	B	B3	False	68668	67.5
	1085	MG925353	Nozo	Mycobacterium_phlei_GTIS10	B	B3	False	69439	67.5
	1086	MH051265	Yahalom	Mycobacterium_smegmatis_mc²155	B	B3	False	68482	67.4
	1087	MH316565	Mortcellus	Mycobacterium_smegmatis_mc²155	B	B3	False	69800	67.5
	1088	MH513976	Morty007	Mycobacterium_smegmatis_mc²155	B	B3	False	69431	67.5
	1089	MH576977	Tydolla	Mycobacterium_smegmatis_mc²155	B	B3	False	68657	67.5
	1090	MK359357	RomaT	Mycobacterium_smegmatis_mc²155	B	B3	False	69239	67.5
	1091	MN096359	Obutu	Mycobacterium_smegmatis_ATCC_607	B	B3	False	69021	67.4
	1092	MN096360	Rita1961	Mycobacterium_smegmatis_ATCC_607	B	B3	False	69026	67.5
	1093	MN234223	Philly	Mycobacterium_smegmatis_mc²155	B	B3	False	68523	67.5
	1094	MN444872	SynergyX	Mycobacterium_smegmatis_mc²155	B	B3	False	68980	67.5
	1095	MN444873	Abinghost	Mycobacterium_smegmatis_mc²155	B	B3	False	68634	67.6
	1096	MT310871	Jackstina	Mycobacterium_smegmatis_mc²155	B	B3	False	68546	67.5
	1097	MT310892	Compostia	Mycobacterium_smegmatis_mc²155	B	B3	False	69129	67.5
	1098	DQ398044	Cooper	Mycobacterium_smegmatis_mc²155	B	B4	False	70654	69.1
	1099	EU770221	Nigel	Mycobacterium_smegmatis_mc²155	B	B4	False	69904	68.3
	1100	JF704094	ChrisnMich	Mycobacterium_smegmatis_mc²155	B	B4	False	70428	69.1
	1101	JF704104	Zemanar	Mycobacterium_smegmatis_mc²155	B	B4	False	71092	68.9
	1102	JN699011	Stinger	Mycobacterium_smegmatis_mc²155	B	B4	False	69641	68.6
	1103	KF493881	JAMaL	Mycobacterium_smegmatis_mc²155	B	B4	False	70841	68.8
	1104	KR080194	Vincenzo	Mycobacterium_smegmatis_mc²155	B	B4	False	72139	68.9
	1105	KR080200	AlanGrant	Mycobacterium_smegmatis_mc²155	B	B4	False	72109	68.9
	1106	KT270441	BrownCNA	Mycobacterium_smegmatis_mc²155	B	B4	False	71214	68.9
	1107	KX589269	Fortunato	Mycobacterium_smegmatis_mc²155	B	B4	False	70679	69
	1108	MH513970	Hangman	Mycobacterium_smegmatis_mc²155	B	B4	False	71376	68.9
	1109	MK524486	Waleliano	Mycobacterium_smegmatis_mc²155	B	B4	False	70963	68.9
	1110	MN234171	Magpie	Mycobacterium_smegmatis_mc²155	B	B4	False	71014	69
	1111	MN369759	Mithril	Mycobacterium_smegmatis_mc²155	B	B4	False	70937	69
	1112	MN428050	Apex	Mycobacterium_smegmatis_mc²155	B	B4	False	71244	68.9
	1113	MT310870	RawrgerThat	Mycobacterium_smegmatis_mc²155	B	B4	False	70841	68.9
	1114	JN699007	Acadian	Mycobacterium_smegmatis_mc²155	B	B5	False	69864	68.4
	1115	KF024727	Reprobate	Mycobacterium_smegmatis_mc²155	B	B5	False	70120	68.3
	1116	KF416341	Phelemich	Mycobacterium_smegmatis_mc²155	B	B5	False	70115	68.3
	1117	KR080199	Baee	Mycobacterium_smegmatis_mc²155	B	B5	False	70270	67.6
	1118	KY224000	Rich	Mycobacterium_smegmatis_mc²155	B	B5	False	69819	67.6
	1119	MH727561	Serendipitous	Mycobacterium_smegmatis_mc²155	B	B5	False	69867	68
	1120	MK524490	Donny	Mycobacterium_smegmatis_mc²155	B	B5	False	69691	68.5
	1121	KF024729	KayaCho	Mycobacterium_smegmatis_mc²155	B	B6	False	70838	70
	1122	KJ433973	39HC	Mycobacterium_smegmatis_mc²155	B	B6	False	71565	70
	1123	KJ433974	Hosp	Mycobacterium_smegmatis_mc²155	B	B6	False	70667	69.9
	1124	KJ433975	40BC	Mycobacterium_smegmatis_mc²155	B	B6	False	71565	70
	1125	KJ433976	Jolie1	Mycobacterium_smegmatis_mc²155	B	B6	False	71058	69.9
	1126	MH744423	Saguaro	Mycobacterium_smegmatis_mc²155	B	B7	False	69448	69.5
	1127	MH632120	Thonko	Mycobacterium_smegmatis_mc²155	B	B8	False	69471	68.6
	1128	MN617843	Quesadilla	Mycobacterium_smegmatis_mc²155	B	B9	False	70992	69.9
	1129	AY320035	VWB	Streptomyces_venezuelae_ETH14630	BA	None	True	49220	71.1
	1130	AJ006589	phiC31	Streptomyces_coelicolor_A3(2)	BB	BB1	True	41491	63.6
	1131	AJ550940	phiBT1	Streptomyces_coelicolor_A3(2)	BB	BB1	True	41831	62.8
	1132	JX182372	TG1	Streptomyces_avermitilis_NRRL_8165	BB	BB1	True	40474	64.6
	1133	MK433266	Shawty	Streptomyces_platensis_MJ1A1	BB	BB1	True	40733	63.2
	1134	MK450421	Vash	Streptomyces_griseus_ATCC_10137	BB	BB1	True	41578	62.5
	1135	MK450426	Euratis	Streptomyces_griseus_ATCC_10137	BB	BB1	True	41403	62.9
	1136	MK450431	Lilbooboo	Streptomyces_griseus_ATCC_10137	BB	BB1	True	41267	62.7
	1137	MK450433	Sebastisaurus	Streptomyces_xanthochromogenes_NRRL_B-5410	BB	BB2	True	41609	62.1
	1138	MK686068	RemusLoopin	Streptomyces_mirabilis_NRRL_B-2400	BB	BB2	True	41376	62
	1139	MK686069	Heather	Streptomyces_mirabilis_NRRL_B-2400	BB	BB2	True	41238	62.8
	1140	JX182371	SV1	Streptomyces_venezuelae_13s1	BC	BC1	True	37612	72.7
	1141	KY092480	Picard	Streptomyces_venezuelae_ATCC_10712	BC	BC1	True	39522	72.6
	1142	KY092482	Mojorita	Streptomyces_venezuelae_ATCC_10712	BC	BC1	True	38496	72.5
	1143	KY676784	ToastyFinz	Streptomyces_viridochromogenes_DSM40736	BC	BC1	True	39693	72.5
	1144	KY092484	Raleigh	Streptomyces_griseus_ATCC_10137	BC	BC2	True	40785	71.8
	1145	MH825699	Darolandstone	Streptomyces_platensis_MJ1A1	BC	BC2	True	40725	72.3
	1146	KY092479	Ididsumtinwong	Streptomyces_venezuelae_ATCC_10712	BC	BC3	True	37817	72.4
	1147	KY092481	PapayaSalad	Streptomyces_venezuelae_ATCC_10712	BC	BC3	True	38411	72.6
	1148	KY092483	Bioscum	Streptomyces_venezuelae_ATCC_10712	BC	BC3	True	37830	72.3
	1149	MK305888	Austintatious	Streptomyces_venezuelae_ATCC_10712	BC	BC3	True	36213	72.6
	1150	KC700556	Lika	Streptomyces_lividans_JI_1326	BD	BD1	True	51252	65.8
	1151	KC700557	Sujidade	Streptomyces_lividans_JI_1326	BD	BD1	True	51552	65.7
	1152	KC700558	Zemlya	Streptomyces_lividans_JI_1326	BD	BD1	True	51077	66.6
	1153	KT124227	Aaronocolus	Streptomyces_griseus_ATCC_10137	BD	BD1	True	49562	66.2
	1154	KT124228	Danzina	Streptomyces_venezuelae_ATCC_10712	BD	BD1	True	50773	65.7
	1155	KT124229	Hydra	Streptomyces_griseus_ATCC_10137	BD	BD1	True	50727	66.2
	1156	KT152029	Caliburn	Streptomyces_griseus_ATCC_10137	BD	BD1	True	49949	66.2
	1157	KT184390	Izzy	Streptomyces_griseus_ATCC_10137	BD	BD1	True	50113	65.9
	1158	KX344445	Nanodon	Streptomyces_griseus_ATCC_10137	BD	BD1	True	50082	65.7
	1159	KX507343	Lorelei	Streptomyces_griseus_ATCC_10137	BD	BD1	True	50558	65.8
	1160	KX507344	Godpower	Streptomyces_venezuelae_ATCC_10712	BD	BD1	True	50701	65.7
	1161	KX507345	Brataylor	Streptomyces_venezuelae_ATCC_10712	BD	BD1	True	51067	65.7
	1162	MF541403	BeardedLady	Streptomyces_xanthochromogenes_NRRL_B-5410	BD	BD1	True	49941	66.2
	1163	MF541404	BryanRecycles	Streptomyces_griseus_ATCC_10137	BD	BD1	True	50066	65.9
	1164	MF541405	Celeste	Streptomyces_xanthochromogenes_NRRL_B-5410	BD	BD1	True	50536	65.8
	1165	MF541406	Dattran	Streptomyces_venezuelae_ATCC_10712	BD	BD1	True	50976	65.8
	1166	MF541407	Esperer	Streptomyces_xanthochromogenes_NRRL_B-5410	BD	BD1	True	49908	66.2
	1167	MF541408	Jash	Streptomyces_griseus_ATCC_10137	BD	BD1	True	50066	65.9
	1168	MF541409	Oliynyk	Streptomyces_xanthochromogenes_NRRL_B-5410	BD	BD1	True	49976	65.9
	1169	MF541410	Ozzie	Streptomyces_xanthochromogenes_NRRL_B-5410	BD	BD1	True	49961	66.2
	1170	MH171093	Rana	Streptomyces_griseus_ATCC_10137	BD	BD1	True	50980	65.8
	1171	MH171094	Nabi	Streptomyces_griseus_ATCC_10137	BD	BD1	True	51127	65.8
	1172	MH171096	Eddasa	Streptomyces_griseus_ATCC_10137	BD	BD1	True	50605	65.9
	1173	MH171097	Goby	Streptomyces_toxytricini_NRRL_B-5426	BD	BD1	True	51393	65.8
	1174	MH171098	Toma	Streptomyces_toxytricini_NRRL_B-5426	BD	BD1	True	51396	65.8
	1175	MK433270	Bovely	Streptomyces_griseus_ATCC_10137	BD	BD1	True	49576	66.2
	1176	MK433271	Indigo	Streptomyces_griseus_ATCC_10137	BD	BD1	True	49558	66.2
	1177	MK433278	Nerdos	Streptomyces_griseus_ATCC_10137	BD	BD1	True	49557	66.2
	1178	MN096375	Leviticus	Streptomyces_griseus_ATCC_10137	BD	BD1	True	50095	66.2
	1179	MN096381	Rusticus	Streptomyces_tricolor_NRRL_B-16925	BD	BD1	True	50066	65.9
	1180	MN586009	Phettuccine	Streptomyces_griseofuscus_ATCC_23916	BD	BD1	True	49530	66.2
	1181	KT184391	Lannister	Streptomyces_venezuelae_ATCC_10712	BD	BD1	True	50165	65.7
	1182	MG757163	OzzyJ	Streptomyces_lividans_JI_1326	BD	BD1	True	51464	65.7
	1183	MH171095	Maneekul	Streptomyces_xanthochromogenes_NRRL_B-5410	BD	BD1	True	51612	65.7
	1184	MK433276	Asten	Streptomyces_griseus_ATCC_10137	BD	BD1	True	51571	65.7
	1185	MN096373	TuanPN	Streptomyces_griseus_ATCC_10137	BD	BD1	True	51517	65.7
	1186	MN096379	Yasdnil	Streptomyces_griseus_ATCC_10137	BD	BD1	True	51631	65.7
	1187	MN284899	Whatever	Streptomyces_lividans_JI_1326	BD	BD1	True	51591	65.7
	1188	JX182370	R4	Streptomyces_coelicolor_A3(2)	BD	BD2	True	51071	67
	1189	JX262376	ELB20	Streptomyces_lividans_JI_1326	BD	BD2	True	51160	67
	1190	MF766044	Amethyst	Streptomyces_xanthochromogenes_NRRL_B-5410	BD	BD2	True	49372	67.2
	1191	MF766045	Daudau	Streptomyces_xanthochromogenes_NRRL_B-5410	BD	BD2	True	50602	67.1
	1192	MF766046	Diane	Streptomyces_xanthochromogenes_NRRL_B-5410	BD	BD2	True	50483	66.7
	1193	MF766047	SqueakyClean	Streptomyces_xanthochromogenes_NRRL_B-5410	BD	BD2	True	50837	67
	1194	MF766048	Tefunt	Streptomyces_xanthochromogenes_NRRL_B-5410	BD	BD2	True	50574	66.8
	1195	MG593802	Omar	Streptomyces_azureus_NRRL_B-2655	BD	BD2	True	49299	67.3
	1196	MH001460	Paedore	Streptomyces_lividans_JI_1326	BD	BD2	True	52743	67
	1197	MH590601	Haizum	Streptomyces_xanthochromogenes_NRRL_B-5410	BD	BD2	True	50660	66.8
	1198	MH651190	Thestral	Streptomyces_xanthochromogenes_NRRL_B-5410	BD	BD2	True	52628	67.7
	1199	MH669004	Hank144	Streptomyces_platensis_MJ1A1	BD	BD2	True	50547	66.3
	1200	MH669016	TrvxScott	Streptomyces_platensis_MJ1A1	BD	BD2	True	52600	67.8
	1201	MK392363	Bowden	Streptomyces_xanthochromogenes_NRRL_B-5410	BD	BD2	True	52603	67.7
	1202	MK392364	Nishikigoi	Streptomyces_xanthochromogenes_NRRL_B-5410	BD	BD2	True	50660	66.8
	1203	MK392365	TinaBelcher	Streptomyces_xanthochromogenes_NRRL_B-5410	BD	BD2	True	52490	67.7
	1204	MK392366	Janus	Streptomyces_xanthochromogenes_NRRL_B-5410	BD	BD2	True	50632	67
	1205	MK460245	BartholomewSD	Streptomyces_platensis_MJ1A1	BD	BD2	True	52131	67.6
	1206	MK524524	Caelum	Streptomyces_lividans_JI_1326	BD	BD2	True	50374	67
	1207	MN234192	Animus	Streptomyces_griseus_ATCC_10137	BD	BD2	True	50793	67
	1208	MN234208	Alvy	Streptomyces_platensis_MJ1A1	BD	BD2	True	53011	67.5
	1209	MT310863	Issmi	Streptomyces_griseofuscus_ATCC_23916	BD	BD2	True	50643	67.6
	1210	JX889246	phiCAM	Streptomyces_coelicolor_A3(2)	BD	BD3	True	50348	65.6
	1211	KT186228	Amela	Streptomyces_venezuelae_ATCC_10712	BD	BD3	True	49452	65.6
	1212	KT186229	Verse	Streptomyces_venezuelae_ATCC_10712	BD	BD3	True	49483	65.6
	1213	MG298964	Alsaber	Streptomyces_azureus_NRRL_B-2655	BD	BD3	True	48803	65.9
	1214	MH248947	Yosif	Streptomyces_toxytricini_NRRL_B-5426	BD	BD3	True	50129	66.1
	1215	MN204498	Saftant	Streptomyces_griseofuscus_ATCC_23916	BD	BD3	True	48883	65.6
	1216	JX182369	phiHau3	Streptomyces_coelicolor_A3(2)	BD	BD4	True	50255	67.8
	1217	MN062705	Celia	Streptomyces_xanthochromogenes_NRRL_B-5410	BD	BD6	True	50493	68.6
	1218	MN234189	Urza	Streptomyces_griseofuscus_ATCC_23916	BD	BD6	True	50448	68.5
	1219	MT310862	Itza	Streptomyces_griseofuscus_ATCC_23916	BD	BD6	True	50426	68.5
	1220	MT711978	Endor1	Streptomyces_coelicolor_M600	BD	None	True	49395	65.7
	1221	MT711979	Endor2	Streptomyces_coelicolor_M600	BD	None	True	48829	65
	1222	KM652554	Jay2Jay	Streptomyces_lividans_JI_1326	BE	BE1	False	133531	49.5
	1223	MF155946	Mildred21	Streptomyces_viridochromogenes_DSM40736	BE	BE1	False	131976	49.5
	1224	MF347636	NootNoot	Streptomyces_griseus_ATCC_10137	BE	BE1	False	131086	50.2
	1225	MF347637	Paradiddles	Streptomyces_griseus_ATCC_10137	BE	BE1	False	133486	49.5
	1226	MF347638	Peebs	Streptomyces_lividans_JI_1326	BE	BE1	False	133047	50.1
	1227	MF347639	Samisti12	Streptomyces_griseus_ATCC_10137	BE	BE1	False	133710	49.9
	1228	MF358541	Warpy	Streptomyces_griseus_ATCC_10137	BE	BE1	False	132996	49.6
	1229	MF358542	Sushi23	Streptomyces_griseus_ATCC_10137	BE	BE1	False	133917	50
	1230	MK460248	Teutsch	Streptomyces_griseus_ATCC_10137	BE	BE1	False	132885	50
	1231	MK494112	EGole	Streptomyces_griseus_ATCC_10137	BE	BE1	False	135653	49.9
	1232	MK977711	Evy	Streptomyces_griseus_ATCC_10137	BE	BE1	False	132977	49.6
	1233	MN096371	Braelyn	Streptomyces_griseus_ATCC_10137	BE	BE1	False	131234	50.1
	1234	MN369743	Tribute	Streptomyces_griseus_ATCC_10137	BE	BE1	False	133471	50
	1235	MN444876	Daubenski	Streptomyces_griseus_ATCC_10137	BE	BE1	False	133090	49.4
	1236	MT310865	Bmoc	Streptomyces_griseofuscus_ATCC_23916	BE	BE1	False	132885	49.6
	1237	MH576964	Starbow	Streptomyces_griseus_ATCC_10137	BE	BE2	False	131427	49.5
	1238	MH576965	StarPlatinum	Streptomyces_griseus_ATCC_10137	BE	BE2	False	133886	49.5
	1239	MH576968	Wofford	Streptomyces_griseus_ATCC_10137	BE	BE2	False	133007	47.7
	1240	MH590597	LukeCage	Streptomyces_griseus_ATCC_10137	BE	BE2	False	133195	49
	1241	MH590599	Karimac	Streptomyces_griseus_ATCC_10137	BE	BE2	False	131909	49.4
	1242	MH727564	Yaboi	Streptomyces_lividans_JI_1326	BE	BE2	False	131250	49.3
	1243	MK359332	Genie2	Streptomyces_lividans_JI_1326	BE	BE2	False	131333	49.3
	1244	MK359351	BoomerJR	Streptomyces_lividans_JI_1326	BE	BE2	False	131220	49.2
	1245	MK801722	Birchlyn	Streptomyces_griseus_ATCC_10137	BE	BE2	False	126524	49.2
	1246	MN369750	TomSawyer	Streptomyces_griseus_ATCC_10137	BE	BE2	False	133961	49.3
	1247	MN369757	Bordeaux	Streptomyces_griseus_ATCC_10137	BE	BE2	False	131317	49.5
	1248	MN428060	IchabodCrane	Streptomyces_scabiei_RL-34	BE	BE2	False	130730	49.4
	1249	MN484599	Wipeout	Streptomyces_griseus_ATCC_10137	BE	BE2	False	132935	49.3
	1250	MT711976	Coruscant	Streptomyces_venezuelae_ATCC_10712	BE	None	False	133697	48.3
	1251	MG515223	WRightOn	Streptomyces_viridochromogenes_DSM40736	BF	None	False	45221	60.3
	1252	MG518519	Manuel	Streptomyces_lividans_JI_1326	BF	None	False	45177	60.1
	1253	MG518520	Immanuel3	Streptomyces_griseus_ATCC_10137	BF	None	False	46094	59.6
	1254	MG663582	HaugeAnator	Streptomyces_griseus_ATCC_10137	BF	None	False	46135	59.6
	1255	MG663583	Percastrophe	Streptomyces_griseus_ATCC_10137	BF	None	False	45999	59.7
	1256	MG663584	Romero	Streptomyces_griseus_ATCC_10137	BF	None	False	46079	59.7
	1257	MG663585	ToriToki	Streptomyces_griseus_ATCC_10137	BF	None	False	46077	59.7
	1258	MG663586	ZooBear	Streptomyces_griseus_ATCC_10137	BF	None	False	46135	59.7
	1259	MH155868	FlowerPower	Streptomyces_scabiei_RL-34	BF	None	False	46133	60.7
	1260	MK112550	Olicious	Streptomyces_griseus_ATCC_10137	BF	None	False	46139	59.7
	1261	MN119376	Geostin	Streptomyces_scabiei_RL-34	BF	None	False	46175	60.7
	1262	MN284894	Fabian	Streptomyces_scabiei_RL-34	BF	None	False	46505	60.7
	1263	KP876465	YDN12	Streptomyces_griseus_ATCC_10137	BG	None	False	56528	69.2
	1264	KP876466	TP1604	Streptomyces_griseus_ATCC_10137	BG	None	False	57168	69.2
	1265	KU189325	Maih	Streptomyces_griseus_ATCC_10137	BG	None	False	57256	69.3
	1266	KU530220	Xkcd426	Streptomyces_griseus_ATCC_10137	BG	None	False	64477	68.8
	1267	KY365739	BabyGotBac	Streptomyces_griseus_ATCC_10137	BG	None	False	57165	69.2
	1268	MF975638	Abt2graduatex2	Streptomyces_griseus_ATCC_10137	BG	None	False	57385	69.2
	1269	MH178381	BayC	Streptomyces_griseus_ATCC_10137	BG	None	False	57243	69.2
	1270	MH178382	Salete	Streptomyces_griseus_ATCC_10137	BG	None	False	57243	69.2
	1271	MK686071	Mischief19	Streptomyces_mirabilis_NRRL_B-2400	BG	None	False	68430	68.5
	1272	MH229862	Henoccus	Streptomyces_griseus_ATCC_10137	BH	None	False	55137	68.2
	1273	MH229863	JackieB	Streptomyces_griseus_ATCC_10137	BH	None	False	54912	68.2
	1274	MH229864	UNTPL	Streptomyces_griseus_ATCC_10137	BH	None	False	54495	68.3
	1275	MH229865	LazerLemon	Streptomyces_griseus_ATCC_10137	BH	None	False	54798	68.1
	1276	MH536815	Crosby	Streptomyces_griseus_ATCC_10137	BH	None	False	54036	68.3
	1277	MH825706	Microdon	Streptomyces_griseus_ATCC_10137	BH	None	False	53356	68.6
	1278	MN224564	Araceli	Streptomyces_griseus_ATCC_10137	BH	None	False	55045	68.2
	1279	MN224565	Intolerant	Streptomyces_griseus_ATCC_10137	BH	None	False	53909	68.4
	1280	KX670789	OlympicHelado	Streptomyces_griseus_ATCC_10137	BI	BI1	False	56189	59.5
	1281	KX670790	Rima	Streptomyces_azureus_NRRL_B-2655	BI	BI1	False	56168	59.6
	1282	MF467948	DrGrey	Streptomyces_griseus_ATCC_10137	BI	BI1	False	56076	59.5
	1283	MF467949	Spectropatronm	Streptomyces_griseus_ATCC_10137	BI	BI1	False	55707	59.5
	1284	MK433259	IceWarrior	Streptomyces_platensis_MJ1A1	BI	BI1	False	55532	59.5
	1285	MK433260	Namo	Streptomyces_griseus_ATCC_10137	BI	BI1	False	56168	59.6
	1286	MK433268	Popy	Streptomyces_griseus_ATCC_10137	BI	BI1	False	56470	59.4
	1287	MK433269	Madamato	Streptomyces_griseus_ATCC_10137	BI	BI1	False	55349	59.6
	1288	MK967386	Esketit	Streptomyces_griseus_ATCC_10137	BI	BI1	False	54664	59.5
	1289	MN204492	GirlPower	Streptomyces_griseus_ATCC_10137	BI	BI1	False	55521	59.1
	1290	MN204494	Jaylociraptor	Streptomyces_griseus_ATCC_10137	BI	BI1	False	55699	59.5
	1291	MN204495	CherryBlossom	Streptomyces_griseus_ATCC_10137	BI	BI1	False	55563	59.6
	1292	MN204497	Meibysrarus	Streptomyces_griseus_ATCC_10137	BI	BI1	False	55097	59.5
	1293	MN204500	Hoshi	Streptomyces_griseus_ATCC_10137	BI	BI1	False	55728	59.5
	1294	MN204504	Soshi	Streptomyces_griseus_ATCC_10137	BI	BI1	False	56311	59.5
	1295	MN586054	FrodoSwaggins	Streptomyces_griseus_ATCC_10137	BI	BI1	False	56472	59.4
	1296	MN586056	FidgetOrca	Streptomyces_griseus_ATCC_10137	BI	BI1	False	56115	59.5
	1297	MF975637	Scap1	Streptomyces_scabiei_RL-34	BI	BI2	False	43060	60.9
	1298	MH155869	HotFries	Streptomyces_scabiei_RL-34	BI	BI2	False	43699	60.9
	1299	MH155872	Moozy	Streptomyces_scabiei_RL-34	BI	BI2	False	43545	61.2
	1300	MH155878	RavenPuff	Streptomyces_scabiei_RL-34	BI	BI2	False	43709	60.9
	1301	MK686070	PherryCruz	Streptomyces_scabiei_RL-34	BI	BI2	False	43736	61
	1302	MH669006	LibertyBell	Streptomyces_virginiae_ISP-5094	BI	BI3	False	52733	59.1
	1303	MH155877	Rainydai	Streptomyces_scabiei_RL-34	BI	BI4	False	57623	58.1
	1304	MH155880	SendItCS	Streptomyces_scabiei_RL-34	BI	BI4	False	55993	58.2
	1305	MT310854	CricKo	Streptomyces_scabiei_RL-34	BI	BI4	False	57623	58.1
	1306	MG757154	Bing	Streptomyces_lividans_JI_1326	BI	BI5	False	56341	59.4
	1307	MN204496	Kardashian	Streptomyces_griseofuscus_ATCC_23916	BI	BI6	False	55961	59.8
	1308	MT310852	ClubPenguin	Streptomyces_mirabilis_NRRL_B-2400	BI	BI7	False	56205	59
	1309	GQ379227	phiSASD1	Streptomyces_avermitilis_NRRL_8165	BJ	None	True	37068	66.3
	1310	MK937595	Dubu	Streptomyces_platensis_MJ1A1	BJ	None	True	39535	68.7
	1311	MH536811	Annadreamy	Streptomyces_griseus_ATCC_10137	BK	BK1	False	125726	47.6
	1312	MN369754	Limpid	Streptomyces_sanglieri_UNT16F27A	BK	BK1	False	131038	47.6
	1313	MH536814	Blueeyedbeauty	Streptomyces_griseus_ATCC_10137	BK	BK1	False	130473	47.9
	1314	MH590589	SparkleGoddess	Streptomyces_griseus_ATCC_10137	BK	BK1	False	129742	47.1
	1315	MH651172	Comrade	Streptomyces_griseus_ATCC_10137	BK	BK1	False	129015	47.1
	1316	MK061412	Gilson	Streptomyces_griseofuscus_ATCC_23916	BK	BK1	False	128338	47.4
	1317	MT114162	Moab	Streptomyces_griseofuscus_ATCC_23916	BK	BK1	False	129370	47.2
	1318	MG757153	BillNye	Streptomyces_viridochromogenes_DSM40736	BK	BK2	False	127084	52.8
	1319	MK620896	Circinus	Streptomyces_griseofuscus_ATCC_23916	BK	BK2	False	126383	52.9
	1320	MT024865	Wakanda	Streptomyces_sanglieri_UNT16F27A	BK	BK2	False	126614	52.6
	1321	MT024872	Muntaha	Streptomyces_sanglieri_UNT16F27A	BK	BK2	False	127551	52.6
	1322	MG593800	AbbeyMikolon	Streptomyces_lividans_JI_1326	BL	None	True	42551	66.8
	1323	MG593803	Rowa	Streptomyces_azureus_NRRL_B-2655	BL	None	True	42890	61.2
	1324	MH001457	Nesbitt	Streptomyces_lividans_JI_1326	BL	None	True	42446	66.8
	1325	MH576962	Satis	Streptomyces_lividans_JI_1326	BM	None	False	186702	66.7
	1326	MH744418	JustBecause	Streptomyces_lividans_JI_1326	BM	None	False	184281	66.6
	1327	MK620894	Kradal	Streptomyces_griseofuscus_ATCC_23916	BM	None	False	186383	66.7
	1328	MT310898	Kela	Streptomyces_scabiei_RL-34	BM	None	False	185323	66.6
	1329	MH019215	Yara	Streptomyces_toxytricini_NRRL_B-5426	BN	None	False	68671	63.9
	1330	MH019216	Wentworth	Streptomyces_griseus_ATCC_10137	BN	None	False	68260	64.1
	1331	MK305891	Gibson	Streptomyces_griseus_ATCC_10137	BN	None	False	69439	64.4
	1332	MK305890	WheeHeim	Streptomyces_scabiei_RL-34	BO	None	None	18266	54.6
	1333	MK620900	Forthebois	Streptomyces_scabiei_RL-34	BO	None	None	18251	53.6
	1334	MK279841	Hiyaa	Streptomyces_lividans_JI_1326	BQ	None	None	83219	66.7
	1335	MT316461	Galactica	Streptomyces_mirabilis_NRRL_B-2400	BQ	None	None	81216	66.9
	1336	DQ431235	PA6	Propionibacterium_acnes_AT1	BU	None	False	29752	54
	1337	FJ706171	PAD20	Propionibacterium_acnes_AD20	BU	None	False	29087	54.1
	1338	FJ706172	PAS50	Propionibacterium_acnes_AS50	BU	None	False	29030	54
	1339	JX262215	P9.1	Propionibacterium_acnes_ATCC_6919	BU	None	False	29214	54.1
	1340	JX262216	P14.4	Propionibacterium_acnes_ATCC_6919	BU	None	False	29729	54.1
	1341	JX262217	P101A	Propionibacterium_acnes_ATCC_6919	BU	None	False	29574	54.1
	1342	JX262218	P104A	Propionibacterium_acnes_ATCC_6919	BU	None	False	29371	54
	1343	JX262219	P105	Propionibacterium_acnes_ATCC_29399	BU	None	False	29202	54.2
	1344	JX262220	P100D	Propionibacterium_acnes_ATCC_6919	BU	None	False	29506	53.8
	1345	JX262221	P100A	Propionibacterium_acnes_ATCC_6919	BU	None	False	29505	53.8
	1346	JX262222	P100.1	Propionibacterium_acnes_B100.4	BU	None	False	29612	54.1
	1347	JX262223	P1.1	Propionibacterium_acnes_ATCC_6919	BU	None	False	29348	54.4
	1348	JX262224	ATCC29399BT	Propionibacterium_acnes_ATCC_29399	BU	None	False	29516	54
	1349	JX262225	ATCC29399BC	Propionibacterium_acnes_ATCC_29399	BU	None	False	29516	54
	1350	KR337643	MrAK	Propionibacterium_acnes_ATCC_6919	BU	None	False	29726	54.4
	1351	KR337644	Procrass1	Propionibacterium_acnes_ATCC_6919	BU	None	False	29347	54
	1352	KR337645	Kubed	Propionibacterium_acnes_ATCC_6919	BU	None	False	29461	54.5
	1353	KR337646	Wizzo	Propionibacterium_acnes_ATCC_6919	BU	None	False	29463	54.4
	1354	KR337647	Solid	Propionibacterium_acnes_ATCC_6919	BU	None	False	29440	53.9
	1355	KR337648	SKKY	Propionibacterium_acnes_ATCC_6919	BU	None	False	29594	54.6
	1356	KR337649	Keiki	Propionibacterium_acnes_ATCC_6919	BU	None	False	29339	54
	1357	KR337650	Lauchelly	Propionibacterium_acnes_ATCC_6919	BU	None	False	29517	53.9
	1358	KR337651	Attacne	Propionibacterium_acnes_ATCC_6919	BU	None	False	28876	54.7
	1359	KR337652	Stormborn	Propionibacterium_acnes_ATCC_6919	BU	None	False	29330	53.8
	1360	KR337653	Pirate	Propionibacterium_acnes_ATCC_6919	BU	None	False	29324	54.1
	1361	KR337654	Ouroboros	Propionibacterium_acnes_ATCC_6919	BU	None	False	29506	53.9
	1362	KR347352	BruceLethal	Propionibacterium_acnes_ATCC_6919	BU	None	False	29249	54
	1363	KR347353	Enoki	Propionibacterium_acnes_ATCC_6919	BU	None	False	29347	54.6
	1364	KR347354	Moyashi	Propionibacterium_acnes_ATCC_6919	BU	None	False	29254	54.6
	1365	KR347355	QueenBey	Propionibacterium_acnes_ATCC_6919	BU	None	False	29338	54.1
	1366	MF919491	Aquarius	Propionibacterium_acnes_ATCC_6919	BU	None	False	30112	54.5
	1367	MF919505	DrParker	Propionibacterium_acnes_ATCC_6919	BU	None	False	29742	54.6
	1368	MF919515	Leviosa	Propionibacterium_acnes_ATCC_6919	BU	None	False	29451	53.7
	1369	MF919516	LilBandit	Propionibacterium_acnes_ATCC_6919	BU	None	False	29041	54
	1370	MF919522	MEAK	Propionibacterium_acnes_ATCC_6919	BU	None	False	29223	54
	1371	MF919533	Supernova	Propionibacterium_acnes_ATCC_6919	BU	None	False	29217	54.5
	1372	MN329678	Cota	Propionibacterium_acnes_ATCC_6919	BU	None	False	29549	54
	1373	MN813675	P104B	Propionibacterium_acnes_ATCC_6919	BU	None	False	29330	54.2
	1374	MN813677	P107C	Propionibacterium_acnes_ATCC_6919	BU	None	False	29516	54
	1375	MN813679	P107A	Propionibacterium_acnes_ATCC_29399	BU	None	False	29465	53.9
	1376	MN813683	P108C	Propionibacterium_acnes_ATCC_6919	BU	None	False	29494	54.2
	1377	MN813688	P106I	Propionibacterium_acnes_ATCC_29399	BU	None	False	29470	54.1
	1378	MN813689	P106L	Propionibacterium_acnes_ATCC_6919	BU	None	False	29641	54.2
	1379	MN813690	P106M	Propionibacterium_acnes_ATCC_6919	BU	None	False	29641	54.2
	1380	MN813691	P106A	Propionibacterium_acnes_ATCC_6919	BU	None	False	29554	54.3
	1381	MN813692	P106C	Propionibacterium_acnes_ATCC_6919	BU	None	False	29641	54.2
	1382	KX620748	Anatole	Propionibacterium_freudenreichii_TL_110	BV	None	True	35284	64.4
	1383	KX620749	B3	Propionibacterium_freudenreichii_TL_110	BV	None	True	35948	64.4
	1384	KX620752	E1	Propionibacterium_freudenreichii_TL_110	BV	None	True	35209	64.4
	1385	KX620750	B22	Propionibacterium_freudenreichii_TL_110	BW	None	True	37219	65.5
	1386	KX620751	Doucette	Propionibacterium_freudenreichii_TL_110	BW	None	True	37429	65.6
	1387	KX620753	E6	Propionibacterium_freudenreichii_LS2500	BW	None	True	38067	65.2
	1388	KX620754	G4	Propionibacterium_freudenreichii_Z435	BW	None	True	38555	65.7
	1389	NC_031076	PFR1	Propionibacterium_freudenreichii_FD_DVS_PS-1	BX	None	True	38071	64.8
	1390	NC_031108	PFR2	Propionibacterium_freudenreichii_str._(Australian_Swiss)	BX	None	True	39640	65
	1391	AY129337	Bxz1	Mycobacterium_smegmatis_mc²155	C	C1	False	156102	64.8
	1392	DQ398053	Catera	Mycobacterium_smegmatis_mc²155	C	C1	False	153766	64.7
	1393	EU826467	Rizal	Mycobacterium_smegmatis_mc²155	C	C1	False	153894	64.7
	1394	EU826468	Spud	Mycobacterium_smegmatis_mc²155	C	C1	False	154906	64.8
	1395	EU826469	ScottMcG	Mycobacterium_smegmatis_mc²155	C	C1	False	154017	64.8
	1396	EU826471	Cali	Mycobacterium_smegmatis_mc²155	C	C1	False	155372	64.7
	1397	GQ303260	ET08	Mycobacterium_smegmatis_mc²155	C	C1	False	155445	64.6
	1398	GQ303262	LRRHood	Mycobacterium_smegmatis_mc²155	C	C1	False	154349	64.7
	1399	JF704092	Alice	Mycobacterium_smegmatis_mc²155	C	C1	False	153401	64.7
	1400	JF704096	Ghost	Mycobacterium_smegmatis_mc²155	C	C1	False	155167	64.6
	1401	JF704116	Drazdys	Mycobacterium_smegmatis_mc²155	C	C1	False	156281	64.7
	1402	JN204348	Sebata	Mycobacterium_smegmatis_mc²155	C	C1	False	155286	64.8
	1403	JN412588	Dandelion	Mycobacterium_smegmatis_mc²155	C	C1	False	157568	64.7
	1404	JN412592	LinStu	Mycobacterium_smegmatis_mc²155	C	C1	False	153882	64.8
	1405	JN624850	Pleione	Mycobacterium_smegmatis_mc²155	C	C1	False	155586	64.7
	1406	JN699013	Pio	Mycobacterium_smegmatis_mc²155	C	C1	False	156758	64.8
	1407	JN699625	Wally	Mycobacterium_smegmatis_mc²155	C	C1	False	155299	64.7
	1408	JN699626	MoMoMixon	Mycobacterium_smegmatis_mc²155	C	C1	False	154573	64.8
	1409	JN699627	Nappy	Mycobacterium_smegmatis_mc²155	C	C1	False	156646	64.7
	1410	JQ911768	Ava3	Mycobacterium_smegmatis_mc²155	C	C1	False	154466	64.8
	1411	KC691257	Astraea	Mycobacterium_smegmatis_mc²155	C	C1	False	154872	64.7
	1412	KC748968	Gizmo	Mycobacterium_smegmatis_mc²155	C	C1	False	157482	64.6
	1413	KC748970	ArcherS7	Mycobacterium_smegmatis_mc²155	C	C1	False	156558	64.7
	1414	KF006817	Breeniome	Mycobacterium_smegmatis_mc²155	C	C1	False	154434	64.8
	1415	KF024734	Shrimp	Mycobacterium_smegmatis_mc²155	C	C1	False	155714	64.7
	1416	KJ595575	Willis	Mycobacterium_smegmatis_mc²155	C	C1	False	155476	64.7
	1417	KM881426	ZygoTaiga	Mycobacterium_smegmatis_mc²155	C	C1	False	157204	64.7
	1418	KR080196	Momo	Mycobacterium_smegmatis_mc²155	C	C1	False	154553	64.7
	1419	KT281790	HyRo	Mycobacterium_smegmatis_mc²155	C	C1	False	153714	64.7
	1420	KT321476	Zeenon	Mycobacterium_smegmatis_mc²155	C	C1	False	155292	64.7
	1421	KT365398	DTDevon	Mycobacterium_smegmatis_mc²155	C	C1	False	156754	64.6
	1422	KT365400	ErnieJ	Mycobacterium_smegmatis_mc²155	C	C1	False	153243	64.7
	1423	KX369583	Littleton	Mycobacterium_smegmatis_mc²155	C	C1	False	155800	64.7
	1424	KX721255	Yucca	Mycobacterium_smegmatis_mc²155	C	C1	False	155582	64.7
	1425	KX721256	Erdmann	Mycobacterium_smegmatis_mc²155	C	C1	False	155565	64.7
	1426	KX752698	Tonenili	Mycobacterium_smegmatis_mc²155	C	C1	False	160985	64.1
	1427	KX781992	Gabriel	Mycobacterium_smegmatis_mc²155	C	C1	False	154474	64.8
	1428	KX831080	Lukilu	Mycobacterium_smegmatis_mc²155	C	C1	False	157034	64.7
	1429	MF919493	Audrick	Mycobacterium_smegmatis_mc²155	C	C1	False	155205	64.7
	1430	MF919494	BeanWater	Mycobacterium_smegmatis_mc²155	C	C1	False	154061	64.7
	1431	MF919495	Bigswole	Mycobacterium_smegmatis_mc²155	C	C1	False	156514	64.8
	1432	MF919499	Daffodil	Mycobacterium_smegmatis_mc²155	C	C1	False	155034	64.7
	1433	MF919513	Koguma	Mycobacterium_smegmatis_mc²155	C	C1	False	155759	64.7
	1434	MF919527	Phox	Mycobacterium_smegmatis_mc²155	C	C1	False	154874	64.7
	1435	MG812493	NuevoMundo	Mycobacterium_smegmatis_mc²155	C	C1	False	155943	64.7
	1436	MG812494	Pier	Mycobacterium_smegmatis_mc²155	C	C1	False	156471	64.7
	1437	MG872839	LifeSavor	Mycobacterium_smegmatis_mc²155	C	C1	False	156804	64.6
	1438	MH051260	InterFolia	Mycobacterium_smegmatis_mc²155	C	C1	False	156221	64.7
	1439	MH051261	Tyke	Mycobacterium_smegmatis_mc²155	C	C1	False	156679	64.7
	1440	MH051266	MikeLiesIn	Mycobacterium_smegmatis_mc²155	C	C1	False	155916	64.7
	1441	MH316561	Derek	Mycobacterium_smegmatis_mc²155	C	C1	False	156199	64.7
	1442	MH316567	ParkTD	Mycobacterium_smegmatis_mc²155	C	C1	False	155006	64.8
	1443	MH590593	Rabinovish	Mycobacterium_smegmatis_mc²155	C	C1	False	154861	64.7
	1444	MH669008	Megamind	Mycobacterium_smegmatis_mc²155	C	C1	False	154780	64.8
	1445	MH697579	Cane17	Mycobacterium_smegmatis_mc²155	C	C1	False	160330	64.6
	1446	MH697586	InigoMontoya	Mycobacterium_smegmatis_mc²155	C	C1	False	155217	64.7
	1447	MH697590	Phlegm	Mycobacterium_smegmatis_mc²155	C	C1	False	155959	64.7
	1448	MH727543	CharlieB	Mycobacterium_smegmatis_mc²155	C	C1	False	155886	64.7
	1449	MH727558	Salacia	Mycobacterium_smegmatis_mc²155	C	C1	False	156610	64.7
	1450	MH744422	Roots515	Mycobacterium_smegmatis_mc²155	C	C1	False	156288	64.7
	1451	MH779498	Bread	Mycobacterium_smegmatis_mc²155	C	C1	False	153796	64.8
	1452	MH779502	FudgeTart	Mycobacterium_smegmatis_mc²155	C	C1	False	154658	64.8
	1453	MH825697	Bangla1971	Mycobacterium_smegmatis_mc²155	C	C1	False	154722	64.7
	1454	MH825713	Zalkecks	Mycobacterium_smegmatis_mc²155	C	C1	False	154764	64.7
	1455	MH910040	Sauce	Mycobacterium_smegmatis_mc²155	C	C1	False	156554	64.7
	1456	MK112534	Burrough	Mycobacterium_smegmatis_mc²155	C	C1	False	155885	64.8
	1457	MK112541	Jessibeth14	Mycobacterium_smegmatis_mc²155	C	C1	False	155784	64.7
	1458	MK112545	Khaleesi	Mycobacterium_smegmatis_mc²155	C	C1	False	155251	64.7
	1459	MK112548	McWolfish	Mycobacterium_smegmatis_mc²155	C	C1	False	154462	64.7
	1460	MK112549	Morizzled23	Mycobacterium_smegmatis_mc²155	C	C1	False	155131	64.6
	1461	MK112554	TinyTim	Mycobacterium_smegmatis_mc²155	C	C1	False	153817	64.8
	1462	MK310143	Dietrick	Mycobacterium_smegmatis_mc²155	C	C1	False	153582	64.7
	1463	MK359303	Shnickers	Mycobacterium_smegmatis_mc²155	C	C1	False	154529	64.7
	1464	MK359305	Teardrop	Mycobacterium_smegmatis_mc²155	C	C1	False	155389	64.7
	1465	MK359306	Norm	Mycobacterium_smegmatis_mc²155	C	C1	False	155550	64.7
	1466	MK359308	Shaqnato	Mycobacterium_smegmatis_mc²155	C	C1	False	155596	64.6
	1467	MK359311	SmallFry	Mycobacterium_smegmatis_mc²155	C	C1	False	155433	64.7
	1468	MK359314	Ewok	Mycobacterium_smegmatis_mc²155	C	C1	False	155005	64.7
	1469	MK359317	FrayBell	Mycobacterium_smegmatis_mc²155	C	C1	False	154543	64.8
	1470	MK359318	Specks	Mycobacterium_smegmatis_mc²155	C	C1	False	156374	64.7
	1471	MK359321	Phusco	Mycobacterium_smegmatis_mc²155	C	C1	False	155060	64.7
	1472	MK359324	Tortoise16	Mycobacterium_smegmatis_mc²155	C	C1	False	154584	64.8
	1473	MK359326	Pivoine	Mycobacterium_smegmatis_mc²155	C	C1	False	155256	64.7
	1474	MK359327	EmToTheThree	Mycobacterium_smegmatis_mc²155	C	C1	False	155601	64.8
	1475	MK359328	EmmaElysia	Mycobacterium_smegmatis_mc²155	C	C1	False	157365	64.6
	1476	MK359329	Kamryn	Mycobacterium_smegmatis_mc²155	C	C1	False	156360	64.7
	1477	MK359330	Iota	Mycobacterium_smegmatis_mc²155	C	C1	False	156068	64.7
	1478	MK359333	JustHall	Mycobacterium_smegmatis_mc²155	C	C1	False	154933	64.7
	1479	MK359334	Delilah	Mycobacterium_smegmatis_mc²155	C	C1	False	155127	64.8
	1480	MK359335	Patter	Mycobacterium_smegmatis_mc²155	C	C1	False	155470	64.7
	1481	MK359336	Chargie21	Mycobacterium_smegmatis_mc²155	C	C1	False	154283	64.7
	1482	MK359337	Flabslab	Mycobacterium_smegmatis_mc²155	C	C1	False	152593	64.6
	1483	MK359338	Amataga	Mycobacterium_smegmatis_mc²155	C	C1	False	154553	64.7
	1484	MK359339	Naija	Mycobacterium_smegmatis_mc²155	C	C1	False	155256	64.7
	1485	MK359342	ShiaLabeouf	Mycobacterium_smegmatis_mc²155	C	C1	False	154471	64.7
	1486	MK359344	Napoleon13	Mycobacterium_smegmatis_mc²155	C	C1	False	154072	64.7
	1487	MK359345	QBert	Mycobacterium_smegmatis_mc²155	C	C1	False	153772	64.8
	1488	MK359346	NoodleTree	Mycobacterium_smegmatis_mc²155	C	C1	False	151100	64.7
	1489	MK359347	Ading	Mycobacterium_smegmatis_mc²155	C	C1	False	157399	64.6
	1490	MK359348	Rahel	Mycobacterium_smegmatis_mc²155	C	C1	False	155955	64.7
	1491	MK359349	FoxtrotP1	Mycobacterium_smegmatis_mc²155	C	C1	False	156926	64.7
	1492	MK359350	Nidhogg	Mycobacterium_smegmatis_mc²155	C	C1	False	156342	64.7
	1493	MK359353	BadAgartude	Mycobacterium_smegmatis_mc²155	C	C1	False	155658	64.7
	1494	MK359355	Sprinklers	Mycobacterium_smegmatis_mc²155	C	C1	False	156060	64.7
	1495	MK359358	Essence	Mycobacterium_smegmatis_mc²155	C	C1	False	155700	64.6
	1496	MK359359	Colt	Mycobacterium_smegmatis_mc²155	C	C1	False	158508	64.7
	1497	MK359361	Darko	Mycobacterium_smegmatis_mc²155	C	C1	False	155951	64.7
	1498	MK359362	Atlantean	Mycobacterium_smegmatis_mc²155	C	C1	False	154553	64.7
	1499	MK359363	Fludd	Mycobacterium_smegmatis_mc²155	C	C1	False	154456	64.7
	1500	MK359364	ChickenPhender	Mycobacterium_smegmatis_mc²155	C	C1	False	154397	64.7
	1501	MK359365	Loanshark	Mycobacterium_smegmatis_mc²155	C	C1	False	154593	64.8
	1502	MK359366	Basquiat	Mycobacterium_smegmatis_mc²155	C	C1	False	154283	64.7
	1503	MK450422	RoMag	Mycobacterium_smegmatis_mc²155	C	C1	False	156319	67.4
	1504	MK450423	Stubby	Mycobacterium_smegmatis_mc²155	C	C1	False	153369	64.7
	1505	MK450424	Melpomini	Mycobacterium_smegmatis_mc²155	C	C1	False	154855	64.7
	1506	MK450425	Shelob	Mycobacterium_smegmatis_mc²155	C	C1	False	156606	64.8
	1507	MK450427	Adlitam	Mycobacterium_smegmatis_mc²155	C	C1	False	155007	64.7
	1508	MK450429	Bipolarisk	Mycobacterium_smegmatis_mc²155	C	C1	False	154734	64.7
	1509	MK450432	ValleyTerrace	Mycobacterium_smegmatis_mc²155	C	C1	False	154553	64.7
	1510	MK450434	DrPhinkDaddy	Mycobacterium_smegmatis_mc²155	C	C1	False	156574	61
	1511	MK878897	Blackbrain	Mycobacterium_smegmatis_mc²155	C	C1	False	155713	64.6
	1512	MN062707	Grungle	Mycobacterium_smegmatis_mc²155	C	C1	False	153739	64.6
	1513	MN183280	LolaVinca	Mycobacterium_smegmatis_mc²155	C	C1	False	156412	64.6
	1514	MN183285	YoungMoneyMata	Mycobacterium_smegmatis_mc²155	C	C1	False	156223	64.7
	1515	MN234193	Kboogie	Mycobacterium_smegmatis_mc²155	C	C1	False	155680	64.7
	1516	MN276192	Trinitium	Mycobacterium_smegmatis_mc²155	C	C1	False	154512	64.7
	1517	MN428065	Cactojaque	Mycobacterium_smegmatis_mc²155	C	C1	False	154918	64.6
	1518	MN428066	JPickles	Mycobacterium_smegmatis_mc²155	C	C1	False	155116	64.7
	1519	MN735434	Mangeria	Mycobacterium_smegmatis_mc²155	C	C1	False	156170	64.8
	1520	EU826466	Myrna	Mycobacterium_smegmatis_mc²155	C	C2	False	164602	65.4
	1521	MF668280	Phabba	Mycobacterium_smegmatis_mc²155	C	C2	False	164254	65.2
	1522	JN116826	RGL3	Rhodococcus_globerulus_Rglo35	CA	None	True	48072	62.7
	1523	JN116827	RER2	Rhodococcus_erythropolis_Rery29	CA	None	True	46596	58.6
	1524	KT372002	CosmicSans	Rhodococcus_erythropolis_RIA_643	CA	None	True	46596	58.5
	1525	KT375356	Rhodalysa	Rhodococcus_erythropolis_RIA_643	CA	None	True	46596	58.5
	1526	KT959213	TWAMP	Rhodococcus_erythropolis_RIA_643	CA	None	True	46596	58.5
	1527	KT990218	Lillie	Rhodococcus_erythropolis_RIA_643	CA	None	True	46596	58.6
	1528	KX550082	Natosaleda	Rhodococcus_erythropolis_RIA_643	CA	None	True	46527	58.6
	1529	KX611788	Harlequin	Rhodococcus_erythropolis_RIA_643	CA	None	True	46383	58.8
	1530	KX712236	Yogi	Rhodococcus_erythropolis_RIA_643	CA	None	True	46930	58.8
	1531	KX712237	Partridge	Rhodococcus_erythropolis_RIA_643	CA	None	True	46962	58.8
	1532	KY549153	AngryOrchard	Rhodococcus_erythropolis_RIA_643	CA	None	True	46597	58.8
	1533	KY549154	BobbyDazzler	Rhodococcus_erythropolis_RIA_643	CA	None	True	46641	58.8
	1534	MF189179	Yoncess	Rhodococcus_erythropolis_RIA_643	CA	None	True	46353	58.8
	1535	MF324898	Hiro	Rhodococcus_erythropolis_RIA_643	CA	None	True	46854	58.7
	1536	MF324900	StCroix	Rhodococcus_erythropolis_RIA_643	CA	None	True	46619	58.6
	1537	MF324901	Naiad	Rhodococcus_erythropolis_RIA_643	CA	None	True	46619	58.6
	1538	MF324902	Krishelle	Rhodococcus_erythropolis_RIA_643	CA	None	True	46985	58.5
	1539	MF324903	AppleCloud	Rhodococcus_erythropolis_RIA_643	CA	None	True	46389	58.7
	1540	MF324904	RexFury	Rhodococcus_erythropolis_RIA_643	CA	None	True	46627	58.6
	1541	MF324905	Alatin	Rhodococcus_erythropolis_RIA_643	CA	None	True	46673	58.7
	1542	MF373842	Jester	Rhodococcus_erythropolis_RIA_643	CA	None	True	46314	58.7
	1543	MF537628	Bonanza	Rhodococcus_erythropolis_RIA_643	CA	None	True	46932	58.8
	1544	MH271291	Alpacados	Rhodococcus_erythropolis_RIA_643	CA	None	True	46493	58.9
	1545	MH271293	Bradshaw	Rhodococcus_erythropolis_RIA_643	CA	None	True	46606	58.6
	1546	MH271294	Bryce	Rhodococcus_erythropolis_RIA_643	CA	None	True	46347	58.8
	1547	MH271297	Erik	Rhodococcus_erythropolis_RIA_643	CA	None	True	46429	58.5
	1548	MH271299	Gollum	Rhodococcus_erythropolis_RIA_643	CA	None	True	46535	58.6
	1549	MH271306	Nancinator	Rhodococcus_erythropolis_RIA_643	CA	None	True	45936	58.6
	1550	MH271309	Phrankenstein	Rhodococcus_erythropolis_RIA_643	CA	None	True	46540	58.6
	1551	MH271311	Rasputin	Rhodococcus_erythropolis_RIA_643	CA	None	True	46568	58.8
	1552	MH271314	Swann	Rhodococcus_erythropolis_RIA_643	CA	None	True	46596	58.6
	1553	MH271315	Takoda	Rhodococcus_erythropolis_RIA_643	CA	None	True	46807	58.7
	1554	MH271319	UhSalsa	Rhodococcus_erythropolis_RIA_643	CA	None	True	46539	58.6
	1555	MH316569	Shuman	Rhodococcus_erythropolis_NRRL_B-1574	CA	None	True	46544	58.6
	1556	MK524487	Espica	Rhodococcus_erythropolis_RIA_643	CA	None	True	46537	58.6
	1557	MK524495	Belenaria	Rhodococcus_erythropolis_RIA_643	CA	None	True	46538	58.6
	1558	MN945902	Dinger	Rhodococcus_erythropolis_RIA_643	CA	None	True	46617	58.8
	1559	KX774321	Weasels2	Rhodococcus_erythropolis_RIA_643	CB	None	False	134973	41.3
	1560	MH153807	Peregrin	Rhodococcus_erythropolis_RIA_643	CB	None	False	133006	41.4
	1561	MH153812	Grayson	Rhodococcus_erythropolis_RIA_643	CB	None	False	131801	41.2
	1562	GU580941	Pepy6	Rhodococcus_equi_05-306	CC	None	False	76797	53.4
	1563	GU580942	Poco6	Rhodococcus_equi_MillB	CC	None	False	78064	53.3
	1564	MG198783	Mahdia	Gordonia_terrae_3612	CD	None	False	42475	67.2
	1565	MG198784	Gustav	Gordonia_terrae_3612	CD	None	False	44408	67.9
	1566	MH271305	Morrissey	Gordonia_terrae_NRRL_B-16283	CD	None	False	44924	65.8
	1567	MH271318	Trine	Gordonia_terrae_3612	CD	None	False	43758	67.8
	1568	MF668286	Trina	Rhodococcus_erythropolis_RIA_643	CE	None	None	139262	44.7
	1569	KU998244	Smoothie	Gordonia_terrae_3612	CQ	CQ1	True	93139	61.9
	1570	KU998246	ClubL	Gordonia_terrae_3612	CQ	CQ1	True	92618	61.9
	1571	KU998247	Bachita	Gordonia_terrae_3612	CQ	CQ1	True	93843	61.9
	1572	KX557276	Cucurbita	Gordonia_terrae_3612	CQ	CQ1	True	93686	62
	1573	MF919520	Lozinak	Gordonia_terrae_3612	CQ	CQ1	True	93201	61.9
	1574	MF919537	Toniann	Gordonia_terrae_3612	CQ	CQ1	True	92546	61.9
	1575	MK376956	WilliamBoone	Gordonia_terrae_3612	CQ	CQ1	True	92688	61.9
	1576	MK376959	Aphelion	Gordonia_terrae_3612	CQ	CQ1	True	93276	61.9
	1577	KU998245	OneUp	Gordonia_terrae_3612	CQ	CQ2	True	93577	61.5
	1578	MK524501	BrutonGaster	Gordonia_terrae_3612	CQ	CQ2	True	91510	61.5
	1579	JF923796	GTE5	Gordonia_terrae_Gter34	CR	CR1	False	65839	65.1
	1580	JF923797	GRU1	Gordonia_rubripertincta_Grub38	CR	CR1	False	65766	65.5
	1581	MG757157	Flapper	Gordonia_terrae_3612	CR	CR1	False	67527	65.3
	1582	MH744424	Turuncu	Gordonia_terrae_3612	CR	CR1	False	66808	65.4
	1583	KR053201	GTE8	Gordonia_terrae_Gter34	CR	CR2	False	67617	66
	1584	MF919510	Kabluna	Gordonia_terrae_3612	CR	CR2	False	65869	65.6
	1585	MG757166	SuperSulley	Gordonia_terrae_3612	CR	CR2	False	64124	65.4
	1586	MH536824	NatB6	Gordonia_terrae_3612	CR	CR2	False	67081	65.7
	1587	MH727547	Foxboro	Gordonia_terrae_CAG3	CR	CR2	False	67773	65.8
	1588	MH727552	KidneyBean	Gordonia_terrae_3612	CR	CR2	False	67802	65.8
	1589	MH779499	Buggaboo	Gordonia_terrae_3612	CR	CR2	False	68626	65.6
	1590	MH779501	Emianna	Gordonia_terrae_3612	CR	CR2	False	68190	65.8
	1591	MH779508	Jifall16	Gordonia_terrae_3612	CR	CR2	False	67470	65.8
	1592	MH779510	Kurt	Gordonia_terrae_3612	CR	CR2	False	68205	65.8
	1593	MK376962	NosilaM	Gordonia_terrae_3612	CR	CR2	False	67662	65.6
	1594	MF919542	Patio	Gordonia_terrae_3612	CR	CR3	False	66251	65.6
	1595	MH669013	Skysand	Gordonia_terrae_3612	CR	CR3	False	67359	65.5
	1596	MK977699	Lollipop1437	Gordonia_terrae_3612	CR	CR3	False	67311	65.7
	1597	MH669007	Marietta	Gordonia_terrae_CAG3	CR	CR4	False	64370	66.1
	1598	MK376954	WhoseManz	Gordonia_terrae_3612	CR	CR4	False	64214	66.1
	1599	MK376960	BiPauneto	Gordonia_terrae_3612	CR	CR4	False	66935	66.2
	1600	MK433272	IDyn	Gordonia_terrae_3612	CR	CR4	False	65218	66.2
	1601	MN369753	Sukkupi	Gordonia_terrae_3612	CR	CR4	False	66184	66.2
	1602	MN369766	Yndexa	Gordonia_terrae_3612	CR	CR4	False	66184	66.2
	1603	MN428063	NadineRae	Gordonia_terrae_CAG3	CR	CR4	False	64714	66.1
	1604	MH536819	Fury	Gordonia_terrae_3612	CR	CR5	False	64104	65.2
	1605	MH576960	Pleakley	Gordonia_terrae_NRRL_B-16283	CR	CR5	False	64105	65.2
	1606	JN035618	GTE7	Gordonia_terrae_Ben601	CS	CS1	False	74431	56.8
	1607	KR063278	GMA7	Gordonia_malaquae_BEN700	CS	CS1	False	73419	56.6
	1608	KU963245	Hotorobo	Gordonia_terrae_3612	CS	CS2	False	76972	58.9
	1609	KU998241	Monty	Gordonia_terrae_3612	CS	CS2	False	75680	58.9
	1610	MG099940	BirksAndSocks	Gordonia_terrae_3612	CS	CS2	False	77354	58.9
	1611	MG757152	Adgers	Gordonia_terrae_3612	CS	CS2	False	76008	59
	1612	MG757155	Boneham	Gordonia_terrae_3612	CS	CS2	False	77497	58.9
	1613	MG770211	Flakey	Gordonia_terrae_3612	CS	CS2	False	76889	58.9
	1614	MG770214	SteveFrench	Gordonia_terrae_3612	CS	CS2	False	75687	59.2
	1615	MK359302	Sombrero	Gordonia_terrae_3612	CS	CS2	False	76485	59
	1616	MK433261	Msay19	Gordonia_terrae_3612	CS	CS2	False	77513	59
	1617	MK433263	FelixAlejandro	Gordonia_terrae_3612	CS	CS2	False	77553	58.9
	1618	MK433265	Exiguo	Gordonia_terrae_3612	CS	CS2	False	75285	59
	1619	MK433267	Butterball	Gordonia_terrae_3612	CS	CS2	False	77511	58.9
	1620	MK801728	Gorko	Gordonia_terrae_3612	CS	CS2	False	75158	59
	1621	MK801733	Chelms	Gordonia_terrae_3612	CS	CS2	False	76261	58.6
	1622	MK967390	Beaver	Gordonia_rubripertincta_NRRL_B-16540	CS	CS2	False	77394	58.9
	1623	MN444874	Jellybones	Gordonia_rubripertincta_NRRL_B-16540	CS	CS2	False	77514	59
	1624	MN945905	John316	Gordonia_terrae_3612	CS	CS2	False	77221	59
	1625	MT114160	Breezic	Gordonia_terrae_3612	CS	CS2	False	76057	58.9
	1626	KU998240	Woes	Gordonia_terrae_3612	CS	CS3	False	73752	59.1
	1627	MG099935	Anamika	Gordonia_terrae_3612	CS	CS3	False	73851	59.2
	1628	MH025889	Hail2Pitt	Gordonia_terrae_3612	CS	CS3	False	73659	59.1
	1629	MK450428	Guillaume	Gordonia_terrae_3612	CS	CS3	False	73583	59.1
	1630	MK450430	Harambe	Gordonia_terrae_3612	CS	CS3	False	73511	59.2
	1631	MK450435	Hello	Gordonia_terrae_3612	CS	CS3	False	73453	59.2
	1632	MK450436	Neoevie	Gordonia_terrae_3612	CS	CS3	False	73353	59.1
	1633	MK494106	Jormungandr	Gordonia_terrae_3612	CS	CS3	False	73380	58.9
	1634	MK494109	Lahirium	Gordonia_terrae_3612	CS	CS3	False	73885	59.1
	1635	MK494121	Nimi13	Gordonia_terrae_3612	CS	CS3	False	73594	59.1
	1636	MK878903	Teal	Gordonia_terrae_3612	CS	CS3	False	73626	59
	1637	MK919477	Luker	Gordonia_terrae_3612	CS	CS3	False	73453	59
	1638	MK919481	Newt	Gordonia_terrae_3612	CS	CS3	False	73414	59
	1639	KU963258	Katyusha	Gordonia_terrae_3612	CS	CS4	False	75380	59.5
	1640	KU963262	Benczkowski14	Gordonia_terrae_3612	CS	CS4	False	75380	59.5
	1641	KU998242	Demosthenes	Gordonia_terrae_3612	CS	CS4	False	74073	59.3
	1642	KU998243	Kvothe	Gordonia_terrae_3612	CS	CS4	False	75462	59.5
	1643	MH576976	Teatealatte	Gordonia_terrae_3612	CS	CS4	False	75345	59.6
	1644	MK494098	Tredge	Gordonia_terrae_3612	CS	CS4	False	75345	59.6
	1645	MN234166	ASerpRocky	Gordonia_westfalica_NRRL_B-24152	CS	CS4	False	74355	59.2
	1646	HQ403646	GTE2	Gordonia_terrae_Gter34	CT	None	False	45540	60.3
	1647	KU963260	Emalyn	Gordonia_terrae_3612	CT	None	False	43982	61.2
	1648	KU998239	Cozz	Gordonia_terrae_3612	CT	None	False	46600	60
	1649	MG770215	Troje	Gordonia_terrae_3612	CT	None	False	45909	60.4
	1650	MH271302	Margaret	Gordonia_terrae_3612	CT	None	False	46950	62.8
	1651	MH450132	SketchMex	Gordonia_terrae_3612	CT	None	False	45847	60.5
	1652	MK279900	Nina	Gordonia_terrae_NRRL_B-16283	CT	None	False	46702	59.5
	1653	MK875791	Yakult	Gordonia_terrae_3612	CT	None	False	47197	62.9
	1654	MK875795	Agatha	Gordonia_terrae_3612	CT	None	False	46543	60.2
	1655	MK967383	SweatNTears	Gordonia_terrae_3612	CT	None	False	45917	59.9
	1656	MK967385	SheckWes	Gordonia_rubripertincta_NRRL_B-16540	CT	None	False	47618	60.8
	1657	MN062716	Mayweather	Gordonia_rubripertincta_NRRL_B-16540	CT	None	False	48382	60.6
	1658	MN234215	SteamedHams	Gordonia_rubripertincta_NRRL_B-16540	CT	None	False	44571	59.9
	1659	MN284906	CherryonLim	Gordonia_rubripertincta_NRRL_B-16540	CT	None	False	48948	60.2
	1660	MN310549	Gibbous	Gordonia_rubripertincta_NRRL_B-16540	CT	None	False	45810	60.5
	1661	MN444871	Axym	Gordonia_terrae_3612	CT	None	False	46473	60.2
	1662	MN444878	Quasar	Gordonia_terrae_NRRL_B-16283	CT	None	False	46960	60
	1663	MN586015	Lauer	Gordonia_rubripertincta_NRRL_B-16540	CT	None	False	48123	60.1
	1664	MN586036	AndPeggy	Gordonia_rubripertincta_NRRL_B-16540	CT	None	False	44609	59.7
	1665	MN586049	Yarn	Gordonia_rubripertincta_NRRL_B-16540	CT	None	False	44619	59.7
	1666	MN586057	Cleo	Gordonia_rubripertincta_NRRL_B-16540	CT	None	False	44795	60.6
	1667	KU998237	Vendetta	Gordonia_terrae_3612	CU	CU1	True	45858	66.1
	1668	KU998238	Splinter	Gordonia_terrae_3612	CU	CU1	True	45858	66.1
	1669	KY471268	Huffy	Gordonia_terrae_3612	CU	CU1	True	44936	66.2
	1670	KY471269	DinoDaryn	Gordonia_terrae_3612	CU	CU1	True	44936	66.2
	1671	KP790011	Gsput1	Gordonia_sputi_G11	CU	CU2	True	43505	62.8
	1672	MN010758	Dardanus	Gordonia_terrae_3612	CU	CU3	True	43143	66.6
	1673	MH651189	Schmidt	Gordonia_terrae_3612	CU	CU4	True	43099	65.7
	1674	MH697580	Catfish	Gordonia_terrae_3612	CU	CU5	True	46888	65
	1675	KU963251	UmaThurman	Gordonia_terrae_3612	CV	None	True	50127	67
	1676	KU963254	Obliviate	Gordonia_terrae_3612	CV	None	True	49286	67.5
	1677	KU963259	Guacamole	Gordonia_terrae_3612	CV	None	True	49894	67.2
	1678	KU998236	Blueberry	Gordonia_terrae_3612	CV	None	True	54990	67
	1679	KU998248	Utz	Gordonia_terrae_3612	CV	None	True	49768	67.7
	1680	KX557274	CaptainKirk2	Gordonia_terrae_3612	CV	None	True	47898	67.4
	1681	KX557275	CarolAnn	Gordonia_terrae_3612	CV	None	True	54167	66.9
	1682	MF919521	Lysidious	Gordonia_terrae_3612	CV	None	True	50948	67
	1683	MH020241	Fenry	Gordonia_terrae_NRRL_B-16283	CV	None	True	49965	67.2
	1684	MH153808	Petra	Gordonia_westfalica_NRRL_B-24152	CV	None	True	52304	67.1
	1685	MH536818	Frokostdame	Gordonia_terrae_CAG3	CV	None	True	52531	66.9
	1686	MH576969	Zarbodnamra	Gordonia_terrae_3612	CV	None	True	49729	67.3
	1687	MK501729	Walrus	Gordonia_terrae_3612	CV	None	True	52024	67.3
	1688	MK501730	Barco	Gordonia_terrae_3612	CV	None	True	48905	67.3
	1689	MK801721	William	Gordonia_terrae_3612	CV	None	True	50678	66.5
	1690	MK801724	PhrostedPhlake	Gordonia_terrae_3612	CV	None	True	52042	67.4
	1691	MK814757	Fairfaxidum	Gordonia_terrae_3612	CV	None	True	50187	66.6
	1692	MK864263	Melba	Gordonia_terrae_3612	CV	None	True	48350	67.1
	1693	MK878896	Begonia	Gordonia_terrae_3612	CV	None	True	50867	67.4
	1694	MK919470	Mellie	Gordonia_terrae_3612	CV	None	True	48015	67.5
	1695	MK967389	JasperJr	Gordonia_terrae_CAG3	CV	None	True	49894	67.2
	1696	MN010762	MintFen	Gordonia_terrae_CAG3	CV	None	True	48512	67.1
	1697	MN062704	JuJu	Gordonia_terrae_3612	CV	None	True	54000	66.9
	1698	MN096365	Samba	Gordonia_terrae_3612	CV	None	True	51500	67.2
	1699	MN234161	Toast	Gordonia_terrae_3612	CV	None	True	49604	66.8
	1700	MN234179	Pipp	Gordonia_terrae_3612	CV	None	True	50870	67.3
	1701	MN369740	Delian	Gordonia_terrae_3612	CV	None	True	47896	67.4
	1702	MN585963	Wocket	Gordonia_terrae_CAG3	CV	None	True	49767	67.1
	1703	MN586031	Gambino	Gordonia_terrae_3612	CV	None	True	53622	67.1
	1704	KU998255	McGonagall	Gordonia_neofelifaecis_NRRL_59395	CW	CW1	True	17119	68.6
	1705	KU998256	Jeanie	Gordonia_neofelifaecis_NRRL_59395	CW	CW1	True	17118	68.6
	1706	KR053197	GRU3	Gordonia_rubripertincta_Grub38	CW	CW2	True	17727	66.5
	1707	KR053198	GMA5	Gordonia_malaquae_BEN700	CW	CW2	True	17562	66.4
	1708	MK801723	Coeur	Gordonia_terrae_3612	CW	CW2	True	16223	58
	1709	MN234213	Schiebs	Gordonia_rubripertincta_NRRL_B-16540	CW	CW3	True	14646	70.6
	1710	KU998252	PatrickStar	Gordonia_terrae_3612	CX	None	True	80729	47
	1711	KU998253	Orchid	Gordonia_terrae_3612	CX	None	True	80650	47
	1712	KU998254	Kampe	Gordonia_terrae_3612	CX	None	True	80649	47
	1713	MH479923	RobinSparkles	Gordonia_terrae_3612	CX	None	True	81834	46.9
	1714	MN096363	Gibbles	Gordonia_terrae_CAG3	CX	None	True	81488	47
	1715	MG872834	Confidence	Gordonia_terrae_3612	CY	CY1	True	50646	66.4
	1716	MH513979	Pollux	Gordonia_terrae_CAG3	CY	CY1	True	52488	66.8
	1717	MH651167	Angelique	Gordonia_terrae_3612	CY	CY1	True	50970	66.6
	1718	MK284520	Lilas	Gordonia_terrae_3612	CY	CY1	True	52632	66.9
	1719	MK433274	Bradissa	Gordonia_terrae_3612	CY	CY1	True	51954	67.2
	1720	MK433275	EMsquaredA	Gordonia_terrae_3612	CY	CY1	True	50531	66.6
	1721	MK820641	EnalisNailo	Gordonia_terrae_CAG3	CY	CY1	True	51094	67.1
	1722	MN062715	Marteena	Gordonia_terrae_CAG3	CY	CY1	True	50531	66.6
	1723	KU998233	BritBrat	Gordonia_terrae_3612	CY	CY2	True	55524	65
	1724	KU963255	Nymphadora	Gordonia_terrae_3612	CZ	CZ1	True	53431	66.6
	1725	KU963257	Kita	Gordonia_terrae_3612	CZ	CZ1	True	50346	66.7
	1726	KX557273	BatStarr	Gordonia_terrae_3612	CZ	CZ1	True	53432	66.6
	1727	KX557287	Zirinka	Gordonia_terrae_3612	CZ	CZ1	True	52077	66.7
	1728	MH479912	Eviarto	Gordonia_terrae_3612	CZ	CZ1	True	53407	66.5
	1729	MH479927	TimTam	Gordonia_terrae_3612	CZ	CZ1	True	53431	66.6
	1730	MK016492	Bialota	Gordonia_terrae_3612	CZ	CZ1	True	52089	66.7
	1731	MK112547	Maridalia	Gordonia_terrae_3612	CZ	CZ1	True	51628	66.7
	1732	MK801727	ThankyouJordi	Gordonia_terrae_3612	CZ	CZ1	True	53453	66.4
	1733	MK814755	Antonio	Gordonia_terrae_3612	CZ	CZ1	True	50337	66.7
	1734	MK820642	Polly	Gordonia_terrae_3612	CZ	CZ1	True	49780	66.6
	1735	MK875793	WelcomeAyanna	Gordonia_terrae_3612	CZ	CZ1	True	53600	66.4
	1736	MK875796	Tayonia	Gordonia_terrae_3612	CZ	CZ1	True	50320	66.7
	1737	MK878898	Zameen	Gordonia_terrae_3612	CZ	CZ1	True	50337	66.7
	1738	MK919469	Madeline	Gordonia_terrae_3612	CZ	CZ1	True	51668	66.3
	1739	MK919483	Suscepit	Gordonia_terrae_3612	CZ	CZ1	True	50338	66.7
	1740	KU963246	SoilAssassin	Gordonia_terrae_3612	CZ	CZ2	True	47880	66.8
	1741	KU963247	Attis	Gordonia_terrae_3612	CZ	CZ2	True	47881	66.8
	1742	MG099941	Bjanes7	Gordonia_terrae_3612	CZ	CZ2	True	46042	66.6
	1743	MH271295	Ebert	Gordonia_terrae_3612	CZ	CZ2	True	46653	66.6
	1744	MK279912	Savage	Gordonia_terrae_3612	CZ	CZ2	True	46221	66.6
	1745	MK359313	Vasanti	Gordonia_terrae_3612	CZ	CZ2	True	46463	67
	1746	MK801734	LordFarquaad	Gordonia_terrae_3612	CZ	CZ2	True	47863	66.8
	1747	MK875797	Haley23	Gordonia_terrae_3612	CZ	CZ2	True	46221	66.6
	1748	MN586055	Cynthia	Gordonia_terrae_3612	CZ	CZ2	True	46219	66.6
	1749	KU963249	Yeezy	Gordonia_terrae_3612	CZ	CZ3	True	51884	66.7
	1750	KU963263	BaxterFox	Gordonia_terrae_3612	CZ	CZ3	True	53717	66.5
	1751	KU252585	Howe	Gordonia_terrae_3612	CZ	CZ4	True	53182	65.6
	1752	MG845393	Beenie	Gordonia_terrae_3612	CZ	CZ4	True	47953	66.3
	1753	MH155867	Easley	Gordonia_terrae_CAG3	CZ	CZ4	True	46717	66.6
	1754	MK061406	Adora	Gordonia_terrae_3612	CZ	CZ4	True	51827	65.7
	1755	MK279848	Dorito	Gordonia_rubripertincta_NRRL_B-16540	CZ	CZ4	True	46784	66.5
	1756	MK801729	Clark	Gordonia_terrae_3612	CZ	CZ4	True	47716	66.5
	1757	MK878902	Twinkle	Gordonia_terrae_3612	CZ	CZ4	True	54241	65.6
	1758	MK937609	Sekhmet	Gordonia_terrae_3612	CZ	CZ4	True	47735	66.1
	1759	MN234218	Powerball	Gordonia_rubripertincta_NRRL_B-16540	CZ	CZ4	True	47680	66.3
	1760	MN428048	DobbysSock	Gordonia_terrae_3612	CZ	CZ4	True	48198	66.3
	1761	MN428055	Mcklovin	Gordonia_terrae_3612	CZ	CZ4	True	53155	65.8
	1762	MN428057	Suerte	Gordonia_rubripertincta_NRRL_B-16540	CZ	CZ4	True	47306	66.5
	1763	MN428053	Denise	Gordonia_terrae_3612	CZ	CZ5	True	45043	65.4
	1764	MN585966	Faith5x5	Gordonia_terrae_CAG3	CZ	CZ6	True	41982	65.1
	1765	MK967384	Sidious	Gordonia_terrae_3612	CZ	CZ7	True	51789	66.6
	1766	DQ398047	PBI1	Mycobacterium_smegmatis_mc²155	D	D1	False	64494	59.8
	1767	DQ398051	PLot	Mycobacterium_smegmatis_mc²155	D	D1	False	64787	59.8
	1768	EU676000	Adjutor	Mycobacterium_smegmatis_mc²155	D	D1	False	64511	59.9
	1769	FJ168660	Butterscotch	Mycobacterium_smegmatis_mc²155	D	D1	False	64562	59.7
	1770	FJ168661	Gumball	Mycobacterium_smegmatis_mc²155	D	D1	False	64807	59.6
	1771	FJ168662	Troll4	Mycobacterium_smegmatis_mc²155	D	D1	False	64618	59.6
	1772	JF937107	SirHarley	Mycobacterium_smegmatis_mc²155	D	D1	False	64791	59.6
	1773	JN699014	Nova	Mycobacterium_smegmatis_mc²155	D	D1	False	65108	59.7
	1774	MH025888	BigMama	Mycobacterium_smegmatis_mc²155	D	D1	False	64592	59.7
	1775	MH316562	Erk16	Mycobacterium_smegmatis_mc²155	D	D1	False	64877	59.6
	1776	MH399788	Visconti	Mycobacterium_smegmatis_mc²155	D	D1	False	64570	59.7
	1777	MH834615	KandZ	Mycobacterium_smegmatis_mc²155	D	D1	False	64596	59.7
	1778	MK494102	WaldoWhy	Mycobacterium_smegmatis_mc²155	D	D1	False	64529	59.7
	1779	MK524498	Chill	Mycobacterium_smegmatis_mc²155	D	D1	False	64529	59.7
	1780	MK559427	Delton	Mycobacterium_smegmatis_mc²155	D	D1	False	64963	59.6
	1781	MN119378	Penelope2018	Mycobacterium_smegmatis_mc²155	D	D1	False	64554	59.7
	1782	MN234227	Giuseppe	Mycobacterium_smegmatis_mc²155	D	D1	False	64604	59.6
	1783	MN284908	Helpful	Mycobacterium_smegmatis_mc²155	D	D1	False	64794	59.6
	1784	KJ194582	Hawkeye	Mycobacterium_smegmatis_mc²155	D	D2	False	67383	57
	1785	KX557278	Ghobes	Gordonia_terrae_3612	DA	None	None	45285	65.2
	1786	KU963252	Schnabeltier	Gordonia_terrae_3612	DB	None	True	46895	67
	1787	KU998235	Bowser	Gordonia_terrae_3612	DB	None	True	46570	67.1
	1788	KX557279	Hedwig	Gordonia_terrae_3612	DB	None	True	44536	67.2
	1789	MH479915	GEazy	Gordonia_terrae_3612	DB	None	True	46728	66.9
	1790	MK061410	Eyes	Gordonia_terrae_3612	DB	None	True	46772	67.1
	1791	MK284521	Kiko	Gordonia_terrae_3612	DB	None	True	44268	66.5
	1792	MK878901	HannahD	Gordonia_terrae_3612	DB	None	True	46095	66.9
	1793	MK937599	Dmitri	Gordonia_terrae_3612	DB	None	True	45736	66.8
	1794	MK967377	MagicMan	Gordonia_terrae_3612	DB	None	True	47598	67.1
	1795	MN813694	Opie	Gordonia_terrae_3612	DB	None	True	47713	67
	1796	KU998234	Wizard	Gordonia_terrae_3612	DC	DC1	True	58308	67.9
	1797	KX557286	Twister6	Gordonia_terrae_3612	DC	DC1	True	57804	67.7
	1798	MH479910	Danyall	Gordonia_terrae_3612	DC	DC1	True	58695	67.8
	1799	MH479917	KimmyK	Gordonia_terrae_3612	DC	DC1	True	58755	67.8
	1800	MH669015	TillyBobJoe	Gordonia_terrae_3612	DC	DC1	True	58677	67.8
	1801	MK305889	Mutzi	Gordonia_terrae_3612	DC	DC1	True	59655	67.6
	1802	MK814761	SmokingBunny	Gordonia_terrae_3612	DC	DC1	True	59454	67.9
	1803	MK864264	VanDeWege	Gordonia_terrae_3612	DC	DC1	True	58972	67.8
	1804	MK864265	Barb	Gordonia_terrae_3612	DC	DC1	True	59514	67.8
	1805	MK864266	Arri	Gordonia_terrae_3612	DC	DC1	True	58650	67.8
	1806	MK864267	Valary	Gordonia_terrae_3612	DC	DC1	True	59448	67.8
	1807	MK937603	Bakery	Gordonia_terrae_3612	DC	DC1	True	60468	67.6
	1808	MK967381	RogerDodger	Gordonia_terrae_3612	DC	DC1	True	59122	67.9
	1809	MN010760	Nubi	Gordonia_terrae_CAG3	DC	DC1	True	58718	67.9
	1810	MN284907	Fireball	Gordonia_terrae_3612	DC	DC1	True	58924	67.8
	1811	MT310872	Evamon	Gordonia_terrae_3612	DC	DC1	True	58460	67.8
	1812	KU963250	Vivi2	Gordonia_terrae_3612	DE	DE1	False	59337	67.1
	1813	MF919514	Lennon	Gordonia_terrae_3612	DE	DE1	False	60237	67.4
	1814	MG812487	Brandonk123	Gordonia_terrae_3612	DE	DE1	False	58842	67.3
	1815	MH153809	Sitar	Gordonia_terrae_NRRL_B-16283	DE	DE1	False	59641	67.3
	1816	MH450129	Ribeye	Gordonia_terrae_3612	DE	DE1	False	57448	68.1
	1817	MH479924	Rofo	Gordonia_terrae_3612	DE	DE1	False	58767	67.3
	1818	MH651166	Angelicage	Gordonia_terrae_3612	DE	DE1	False	59215	67.4
	1819	MH651168	Ashertheman	Gordonia_terrae_3612	DE	DE1	False	57555	68
	1820	MH976506	Affeca	Gordonia_terrae_3612	DE	DE1	False	59156	67.5
	1821	MH976507	Ailee	Gordonia_terrae_3612	DE	DE1	False	58474	67.5
	1822	MH976508	Bibwit	Gordonia_terrae_3612	DE	DE1	False	57880	67.5
	1823	MH976509	Bizzy	Gordonia_terrae_CAG3	DE	DE1	False	57312	68.3
	1824	MH976510	Fosterous	Gordonia_terrae_3612	DE	DE1	False	59136	67.2
	1825	MH976511	Gaea	Gordonia_terrae_3612	DE	DE1	False	57472	68.1
	1826	MH976512	Geodirt	Gordonia_terrae_3612	DE	DE1	False	59495	67.7
	1827	MH976513	Kroos	Gordonia_terrae_3612	DE	DE1	False	57973	68.1
	1828	MH976514	Nordenberg	Gordonia_terrae_3612	DE	DE1	False	57572	67.3
	1829	MH976518	Stultus	Gordonia_terrae_3612	DE	DE1	False	57916	67.7
	1830	MH976519	Tangent	Gordonia_terrae_3612	DE	DE1	False	58281	67.2
	1831	MK937594	Galadriel	Gordonia_terrae_3612	DE	DE1	False	59400	67.4
	1832	MK937601	Charming	Gordonia_terrae_3612	DE	DE1	False	58000	67.1
	1833	MK967396	Tangerine	Gordonia_terrae_3612	DE	DE1	False	57306	68.2
	1834	MK977702	McKinley	Gordonia_terrae_CAG3	DE	DE1	False	59022	67.6
	1835	MN329673	Jabberwocky	Gordonia_terrae_3612	DE	DE1	False	59449	67.6
	1836	MN329677	Keitabear	Gordonia_terrae_NRRL_B-16283	DE	DE1	False	59759	67.3
	1837	KU963253	Phinally	Gordonia_terrae_3612	DE	DE2	False	59265	68.4
	1838	MH669000	Ali17	Gordonia_terrae_CAG3	DE	DE2	False	58301	68.4
	1839	MN586026	Leonard	Gordonia_terrae_3612	DE	DE2	False	59268	68.4
	1840	MN586028	MelBins	Gordonia_terrae_3612	DE	DE2	False	59761	68.3
	1841	MN586047	EMoore	Gordonia_terrae_3612	DE	DE2	False	58844	68
	1842	KR053200	GTE6	Gordonia_terrae_Gter34	DE	DE3	False	56982	67.8
	1843	MK433264	Tiamoceli	Gordonia_terrae_3612	DE	DE3	False	55829	67.7
	1844	MK977704	RoadKill	Gordonia_terrae_CAG3	DE	DE3	False	55939	67.6
	1845	MK937607	Zipp	Gordonia_terrae_3612	DE	DE4	False	61219	67.4
	1846	MK937611	Verity	Gordonia_terrae_3612	DE	DE4	False	61248	67.4
	1847	KP790008	GordTnk2	Gordonia_sp._G7	DF	DF1	False	75987	50.7
	1848	KP790009	Gmala1	Gordonia_sp._G7	DF	DF1	False	75167	50.8
	1849	KP790010	GordDuk1	Gordonia_sp._G7	DF	DF1	False	76276	50.7
	1850	KR063279	GMA3	Gordonia_malaquae_BEN700	DF	DF2	False	77779	51.3
	1851	KX557281	Jumbo	Gordonia_terrae_3612	DF	DF3	False	78302	54.5
	1852	KX557285	Terapin	Gordonia_terrae_3612	DG	DG1	False	66611	59.6
	1853	MH025890	Djokovic	Gordonia_terrae_3612	DG	DG1	False	66609	59.6
	1854	MH271313	Suzy	Gordonia_terrae_3612	DG	DG1	False	67118	59.1
	1855	MH576972	Beyoncage	Gordonia_terrae_3612	DG	DG1	False	66610	59.6
	1856	KU963256	Lucky10	Gordonia_terrae_3612	DH	None	True	42979	65.4
	1857	MN175604	PhorbesPhlower	Gordonia_terrae_3612	DH	None	True	41486	65.1
	1858	KU963261	BetterKatz	Gordonia_terrae_3612	DI	None	True	50636	67.1
	1859	MH399781	Nadeem	Gordonia_terrae_3612	DI	None	True	49897	67.3
	1860	MH509446	DelRio	Gordonia_terrae_3612	DI	None	True	50961	67
	1861	MK279893	WheatThin	Gordonia_terrae_3612	DI	None	True	49897	67.3
	1862	MK305885	Mulch	Gordonia_terrae_3612	DI	None	True	49909	67.3
	1863	MK359319	Parada	Gordonia_terrae_3612	DI	None	True	49909	67.3
	1864	MK376958	Brylie	Gordonia_terrae_CAG3	DI	None	True	49870	67.3
	1865	MK967392	GrandSlam	Gordonia_terrae_3612	DI	None	True	50919	67
	1866	MG962368	Gravy	Gordonia_terrae_3612	DJ	None	False	59545	51.1
	1867	MG962369	Kerry	Gordonia_terrae_3612	DJ	None	False	59608	51.1
	1868	MK376953	Rickmore	Gordonia_terrae_3612	DJ	None	False	60218	50.5
	1869	MK376957	Duffington	Gordonia_terrae_3612	DJ	None	False	61343	51.4
	1870	MN010761	Kenosha	Gordonia_rubripertincta_NRRL_B-16540	DJ	None	False	60899	51.8
	1871	MN204501	Chikenjars	Gordonia_rubripertincta_NRRL_B-16540	DJ	None	False	61544	51.3
	1872	MN284896	OhMyWard	Gordonia_rubripertincta_Grub38	DJ	None	False	60978	52.2
	1873	MN284904	Tanis	Gordonia_terrae_3612	DJ	None	False	59727	51
	1874	MN585971	Avazak	Gordonia_rubripertincta_NRRL_B-16540	DJ	None	False	60278	51.4
	1875	MN585982	Untouchable	Gordonia_rubripertincta_NRRL_B-16540	DJ	None	False	61623	51.6
	1876	MN585988	Odesza	Gordonia_terrae_3612	DJ	None	False	59746	51.1
	1877	MN585996	Crocheter	Gordonia_rubripertincta_NRRL_B-16540	DJ	None	False	60531	51.6
	1878	MT310850	Secretariat	Gordonia_rubripertincta_NRRL_B-16540	DJ	None	False	57731	52.8
	1879	MK620899	GodonK	Gordonia_terrae_3612	DK	None	False	122563	54.5
	1880	MN096369	Phendrix	Gordonia_terrae_3612	DK	None	False	121350	54.6
	1881	KX557272	Bantam	Gordonia_terrae_3612	DL	None	True	92580	64.7
	1882	MH590603	Daredevil	Gordonia_terrae_3612	DL	None	True	90490	64.8
	1883	MK977705	Mollymur	Gordonia_terrae_3612	DL	None	True	90669	65.5
	1884	MN908691	DatBoi	Gordonia_terrae_3612	DL	None	True	92498	65.3
	1885	MG812496	SallySpecial	Gordonia_terrae_3612	DM	None	True	15896	70.1
	1886	MH271296	Emperor	Gordonia_terrae_3612	DM	None	True	16604	70.1
	1887	MK660712	EpicDab	Gordonia_neofelifaecis_NRRL_59395	DM	None	True	16658	69.1
	1888	MG099939	BENtherdunthat	Gordonia_terrae_3612	DN	DN1	True	54867	63.4
	1889	MH651176	Horus	Gordonia_terrae_3612	DN	DN1	True	55668	63
	1890	MH651185	Phistory	Gordonia_terrae_3612	DN	DN1	True	53085	63
	1891	MH779504	Getalong	Gordonia_terrae_3612	DN	DN1	True	56214	62.8
	1892	MK279906	Kenna	Gordonia_terrae_3612	DN	DN1	True	53215	63
	1893	MK376961	Asapag	Gordonia_terrae_3612	DN	DN1	True	55119	63.1
	1894	MK814752	Lutum	Gordonia_terrae_3612	DN	DN1	True	54534	63
	1895	MK937597	Spooky	Gordonia_terrae_3612	DN	DN2	True	56875	63.3
	1896	MN096370	Squiddly	Gordonia_terrae_3612	DN	DN2	True	57508	63.1
	1897	MH536812	Apricot	Gordonia_terrae_3612	DN	DN3	True	52195	63.1
	1898	MN892485	Kuwabara	Gordonia_terrae_CAG3	DN	DN4	True	54102	63.3
	1899	MK977695	Pupper	Gordonia_terrae_3612	DO	None	False	150830	66.1
	1900	MK977696	SCentae	Gordonia_terrae_3612	DO	None	False	151316	66
	1901	MN908687	Skog	Gordonia_terrae_3612	DO	None	False	152435	65.8
	1902	MH479913	Fryberger	Gordonia_terrae_3612	DP	None	False	67234	50.2
	1903	MH479925	Ronaldo	Gordonia_terrae_3612	DP	None	False	68389	50.2
	1904	MK919478	Ziko	Gordonia_terrae_3612	DP	None	False	68860	50.1
	1905	MN586014	Keelan	Gordonia_terrae_3612	DP	None	False	67573	51.1
	1906	MN813698	Volt	Gordonia_terrae_3612	DP	None	False	68553	50.2
	1907	KR063280	GMA6	Gordonia_malaquae_BEN700	DQ	None	False	83324	58.2
	1908	MK279853	Gray	Gordonia_rubripertincta_NRRL_B-16540	DQ	None	False	88970	60.3
	1909	MN586022	Chidiebere	Gordonia_rubripertincta_NRRL_B-16540	DQ	None	False	91072	60.2
	1910	MH153810	Sour	Gordonia_terrae_NRRL_B-16283	DR	None	False	61670	68
	1911	MK801725	Yago84	Gordonia_terrae_3612	DR	None	False	61890	70
	1912	MN234196	CloverMinnie	Gordonia_terrae_3612	DR	None	False	61098	68.7
	1913	MN369758	NHagos	Gordonia_rubripertincta_NRRL_B-16540	DR	None	False	59580	68.2
	1914	MN908693	AnClar	Gordonia_terrae_3612	DR	None	False	61856	69.8
	1915	KR063281	GMA2	Gordonia_malaquae_A448	DS	None	False	103424	53.4
	1916	MK814760	Forza	Gordonia_terrae_3612	DS	None	False	114174	53.2
	1917	MK894436	Boopy	Gordonia_terrae_3612	DS	None	False	114220	53.2
	1918	MN484601	Sixama	Gordonia_terrae_3612	DS	None	False	115454	52.7
	1919	KX557282	Nyceirae	Gordonia_terrae_3612	DT	None	None	41857	67.5
	1920	MK524505	Dogfish	Gordonia_terrae_3612	DT	None	None	41907	67.5
	1921	MK814750	Ewald	Gordonia_terrae_CAG3	DT	None	None	41454	67.7
	1922	MH651182	Neville	Gordonia_terrae_3612	DU	None	None	75813	58.8
	1923	MH976515	Octobien14	Gordonia_terrae_3612	DU	None	None	76358	58.7
	1924	MK967378	Trax	Gordonia_terrae_3612	DU	None	None	75943	58.7
	1925	MN444870	Syleon	Gordonia_terrae_3612	DU	None	None	75606	58.7
	1926	MN234162	GretelLyn	Gordonia_rubripertincta_NRRL_B-16540	DV	None	None	67605	58.1
	1927	MN234190	Gibbin	Gordonia_rubripertincta_NRRL_B-16540	DV	None	None	67785	58.3
	1928	MN234207	Ranch	Gordonia_rubripertincta_NRRL_B-16540	DV	None	None	66892	58.3
	1929	MN234220	Lambo	Gordonia_rubripertincta_NRRL_B-16540	DV	None	None	67813	58.3
	1930	MN234232	Sadboi	Gordonia_rubripertincta_NRRL_B-16540	DV	None	None	67485	58.1
	1931	MN586003	Yikes	Gordonia_rubripertincta_NRRL_B-16540	DV	None	None	68155	58.2
	1932	MH536826	Ruthy	Gordonia_terrae_3612	DW	None	None	51265	66.7
	1933	MT024859	DumpsterDude	Gordonia_terrae_3612	DW	None	None	52018	66.6
	1934	MN586040	Stormageddon	Gordonia_terrae_CAG3	DX	None	None	136319	65
	1935	MK814759	Reyja	Gordonia_terrae_3612	DY	None	None	41500	67.4
	1936	AY129331	Cjw1	Mycobacterium_smegmatis_mc²155	E	None	True	75931	63.7
	1937	DQ398041	244	Mycobacterium_smegmatis_mc²155	E	None	True	74483	63.4
	1938	EU816588	Porky	Mycobacterium_smegmatis_mc²155	E	None	True	76312	63.5
	1939	EU816591	Kostya	Mycobacterium_smegmatis_mc²155	E	None	True	75811	63.5
	1940	GQ303265	Pumpkin	Mycobacterium_smegmatis_mc²155	E	None	True	74491	63
	1941	JF937091	Bask21	Mycobacterium_smegmatis_mc²155	E	None	True	74997	62.9
	1942	JF937096	Henry	Mycobacterium_smegmatis_mc²155	E	None	True	76049	63
	1943	JF937106	SirDuracell	Mycobacterium_smegmatis_mc²155	E	None	True	75973	62.9
	1944	JN006061	Toto	Mycobacterium_smegmatis_mc²155	E	None	True	75933	63
	1945	JN006062	Rakim	Mycobacterium_smegmatis_mc²155	E	None	True	75706	62.9
	1946	JN382248	Lilac	Mycobacterium_smegmatis_mc²155	E	None	True	76260	63
	1947	JN391441	Elph10	Mycobacterium_smegmatis_mc²155	E	None	True	74675	63
	1948	JN412590	Eureka	Mycobacterium_smegmatis_mc²155	E	None	True	76174	62.9
	1949	KC661277	Phrux	Mycobacterium_smegmatis_mc²155	E	None	True	74711	63.1
	1950	KC691255	Dumbo	Mycobacterium_smegmatis_mc²155	E	None	True	75736	63
	1951	KC748969	Phaux	Mycobacterium_smegmatis_mc²155	E	None	True	76479	62.9
	1952	KC748971	Murphy	Mycobacterium_smegmatis_mc²155	E	None	True	76179	62.9
	1953	KF024732	Contagion	Mycobacterium_smegmatis_mc²155	E	None	True	74533	63.1
	1954	KF188414	ABCat	Mycobacterium_smegmatis_mc²155	E	None	True	76131	63
	1955	KF306380	DrDrey	Mycobacterium_smegmatis_mc²155	E	None	True	77367	63
	1956	KF416343	Goku	Mycobacterium_smegmatis_mc²155	E	None	True	76483	62.8
	1957	KF493883	Mosby	Mycobacterium_smegmatis_mc²155	E	None	True	74533	63.1
	1958	KF562099	Bruin	Mycobacterium_smegmatis_mc²155	E	None	True	74210	63
	1959	KF562100	HufflyPuff	Mycobacterium_smegmatis_mc²155	E	None	True	76323	63
	1960	KF562101	Nala	Mycobacterium_smegmatis_mc²155	E	None	True	75894	63.1
	1961	KF562102	PhatBacter	Mycobacterium_smegmatis_mc²155	E	None	True	76217	63
	1962	KR080204	Mindy	Mycobacterium_smegmatis_mc²155	E	None	True	75796	63
	1963	KT020852	NoSleep	Mycobacterium_smegmatis_mc²155	E	None	True	74655	63
	1964	KT222941	NelitzaMV	Mycobacterium_smegmatis_mc²155	E	None	True	72790	63.1
	1965	KT222942	Dusk	Mycobacterium_smegmatis_mc²155	E	None	True	75339	63
	1966	KT373978	Ukulele	Mycobacterium_smegmatis_mc²155	E	None	True	75114	63
	1967	KU865303	TeardropMSU	Mycobacterium_smegmatis_mc²155	E	None	True	74896	63
	1968	KX611831	Pharsalus	Mycobacterium_smegmatis_mc²155	E	None	True	75779	63
	1969	KX817173	Tuco	Mycobacterium_smegmatis_mc²155	E	None	True	76944	63
	1970	KY319168	CrystalP	Mycobacterium_smegmatis_mc²155	E	None	True	76483	63
	1971	KY549152	Maxxinista	Mycobacterium_smegmatis_mc²155	E	None	True	75215	63
	1972	MF668277	MadamMonkfish	Mycobacterium_smegmatis_mc²155	E	None	True	75554	63
	1973	MF919506	FireRed	Mycobacterium_smegmatis_mc²155	E	None	True	76217	63
	1974	MF919524	MISSy	Mycobacterium_smegmatis_mc²155	E	None	True	75808	63.1
	1975	MF919525	Murica	Mycobacterium_smegmatis_mc²155	E	None	True	77053	63
	1976	MF919529	Sassay	Mycobacterium_smegmatis_mc²155	E	None	True	73495	63
	1977	MF919535	Terminus	Mycobacterium_smegmatis_mc²155	E	None	True	76169	63.1
	1978	MF919540	Willez	Mycobacterium_smegmatis_mc²155	E	None	True	74576	62.9
	1979	MF919541	YassJohnny	Mycobacterium_smegmatis_mc²155	E	None	True	73697	62.9
	1980	MG099953	Youngblood	Mycobacterium_smegmatis_mc²155	E	None	True	75896	62.9
	1981	MG757160	Kimchi	Mycobacterium_smegmatis_mc²155	E	None	True	75829	62.9
	1982	MG872831	Asriel	Mycobacterium_smegmatis_mc²155	E	None	True	74594	62.8
	1983	MG872832	Barbarian	Mycobacterium_smegmatis_mc²155	E	None	True	74594	62.8
	1984	MG872837	Gage	Mycobacterium_smegmatis_mc²155	E	None	True	71650	63.2
	1985	MG872843	Sotrice96	Mycobacterium_smegmatis_mc²155	E	None	True	76299	63.1
	1986	MH000607	RiverMonster	Mycobacterium_smegmatis_mc²155	E	None	True	75565	63.1
	1987	MH020247	MPhalcon	Mycobacterium_smegmatis_mc²155	E	None	True	75605	63.1
	1988	MH371112	Adnama	Mycobacterium_smegmatis_mc²155	E	None	True	75208	62.9
	1989	MH399774	DoctorDiddles	Mycobacterium_smegmatis_mc²155	E	None	True	75070	62.8
	1990	MH399778	Icee	Mycobacterium_smegmatis_mc²155	E	None	True	74169	63
	1991	MH513972	IHOP	Mycobacterium_smegmatis_mc²155	E	None	True	75668	62.9
	1992	MH513978	Phaja	Mycobacterium_smegmatis_mc²155	E	None	True	75685	62.9
	1993	MH513983	ShereKhan	Mycobacterium_smegmatis_mc²155	E	None	True	76133	63.1
	1994	MH536820	Glexan	Mycobacterium_smegmatis_mc²155	E	None	True	76498	62.9
	1995	MH536827	Simpliphy	Mycobacterium_smegmatis_mc²155	E	None	True	75366	63
	1996	MH536829	TBrady12	Mycobacterium_smegmatis_mc²155	E	None	True	75359	62.8
	1997	MH576953	Hopey	Mycobacterium_smegmatis_mc²155	E	None	True	75586	63
	1998	MH576956	Inca	Mycobacterium_smegmatis_mc²155	E	None	True	74070	62.8
[truncated: 953 more rows]

## Sheet: Table S2
	Supplementary Table 2: Identified thirteen regulatory protein domains distribution across actinobacteriophage genomes
	Domain ID	Overlapping domains	Family	Function	Total Domain count	Total Identified Domains in genomes	Total analyzed phage genomes	Percentage
	pfam02467		WhiB	Transcription factor WhiB. WhiB is a putative transcription factor in Actinobacteria, required for differentiation and sporulation.	858	680	2951	23.04
	cd00093	cd00093 | TIGR03070 | COG1396 | pfam13560 | pfam12844 | pfam01381 | COG1476 | COG1395	HTH_XRE | couple_hipB | HipB | HTH_31 | HTH_19 | HTH_3 | COG1476 | COG1395	Helix-turn-helix XRE-family like proteins. Prokaryotic DNA binding proteins belonging to the xenobiotic response element family of transcriptional regulators.	635	620	2951	21
	pfam12728	pfam12728 | cd01109 | cd04761 | cd04762 | cd01104 | cd00592 | pfam00376 | pfam13411	HTH_17 | HTH_YyaN | HTH_MerR-SF | HTH_MerR-trunc | HTH_MlrA-CarA | HTH_MerR-like | MerR | MerR_1	Helix-turn-helix domain	561	546	2951	18.5
	pfam11774		Lsr2	Lsr2. Lsr2 is a small, basic DNA-bridging protein present in Mycobacterium and related actinomycetes. It is a functional homolog of the H-NS-like proteins. H-NS proteins play a role in nucleoid organisation and also function as a pleiotropic regulator of gene expression.	425	352	2951	11.92
	pfam13744		HTH_37	Helix-turn-helix domain	127	127	2951	4.3
	pfam13730		HTH_36	Helix-turn-helix domain	65	65	2951	2.2
	pfam04545	pfam04545 | pfam08281	Sigma70_r4 | Sigma70_r4_2	Sigma-70 region 4	28	28	2951	0.94
	pfam09669		Phage_pRha	Phage regulatory protein Rha (Phage_pRha). Members of this protein family are found in temperate phage and bacterial prophage regions. Members include the product of the rha gene of the lambdoid phage phi-80, a late operon gene. The presence of this gene interferes with infection of bacterial strains that lack integration host factor (IHF), which regulates the rha gene. It is suggested that Rha i…	19	19	2951	0.64
	cd02977		ArsC_family	Arsenate Reductase (ArsC) family; composed of TRX-fold arsenic reductases and similar proteins including the transcriptional regulator, Spx. ArsC catalyzes the reduction of arsenate [As(V)] to arsenite [As(III)], using reducing equivalents derived from glutathione (GSH) via glutaredoxin (GRX), through a single catalytic cysteine. This family of predominantly bacterial enzymes is unrelated to two …	14	14	2951	0.47
	cd14435	cd14435 | pfam00216	SPO1_TF1_like | Bac_DNA_binding	Bacteriophage SPO1-encoded TF1 binds and bends DNA. This group contains proteins related to bacillus phage SPO1-encoded transcription factor 1 (TF1), a type II DNA-binding protein related to the DNA sequence specific (IHF) and non-specific (HU) domains. Type II DNA-binding proteins bind and bend DNA as dimers. Like IHF, TF1 binds DNA specifically and bends DNA sharply. Bacteriophage SPO1-encoded …	13	13	2951	0.44
	COG2188	COG2188 | COG1725 | cd07377 | TIGR02325	PhnF | COG1725 | WHTH_GntR | Probable_transcription	Transcriptional regulators [Transcription].	13	13	2951	0.44
	cd13836	cd13836 | cd13835 | cd13832 | cd00591	IHF_B | IHF_A | IHF | HU_IHF	Beta subunit of integration host factor (IHFB). This subfamily consists of the beta subunit of integration host factor (IHF) and IHF-like domains. IHF is a nucleoid-associated protein (NAP) that binds and sharply bends many DNA targets in a sequence specific manner. It is a heterodimeric protein composed of two highly homologous subunits IHFA (IHF-alpha) and IHFB (IHF-beta). It is known to act as…	13	13	2951	0.44
	pfam13936		HTH_38	Helix-turn-helix domain	12	12	2951	0.4
	Regulatory protein domain counts within 1702 actinobacteriophage genomes
		WhiB / pfam02467	cro/C1−type HTH / cd00093	MerR / pfam12728	Lsr2 / pfam11774	HTH_37 / pfam13744	HTH_36 / pfam13730	Sigma70 / pfam04545	Phage_pRha / pfam09669	ArsC / cd02977	SPO1 / cd14435	GntR / COG2188	IHF / cd13836	HTH_38 / pfam13936
	AF022214	0	0	1	0	0	0	0	0	0	0	0	0	0
	AF068845	1	0	1	0	0	0	0	0	0	0	0	0	0
	AF547430	0	1	0	0	0	0	0	0	0	0	0	0	0
	AJ006589	0	0	0	0	0	0	0	0	0	0	1	0	0
	Alderaan	1	0	0	0	0	0	0	0	0	0	0	0	1
	AY129330	2	1	0	0	0	0	0	0	0	0	0	0	0
	AY129331	1	0	0	1	0	0	0	0	0	0	0	0	0
	AY129333	0	1	1	0	0	0	0	0	0	0	0	0	0
	AY129336	2	0	0	0	0	0	0	0	0	0	0	0	0
	AY129337	0	0	0	0	1	0	0	0	0	0	0	0	0
	AY129338	0	1	0	2	0	0	0	0	0	0	0	0	0
	AY320035	1	1	0	0	0	0	0	0	0	0	0	0	0
	BA000030	0	0	1	0	0	0	0	0	0	0	1	0	0
	Coruscant	1	0	0	2	0	0	0	0	0	0	0	0	0
	Dagobah	0	1	1	0	0	0	0	0	0	0	0	0	0
	DQ372923	0	2	1	0	0	0	0	0	0	0	0	0	0
	DQ398041	1	0	0	1	0	0	0	0	0	0	0	0	0
	DQ398042	0	1	0	0	0	0	0	0	0	0	0	0	0
	DQ398043	0	0	1	0	0	0	0	0	0	0	0	0	0
	DQ398045	2	1	0	0	0	0	0	0	0	0	0	0	0
	DQ398046	0	1	0	0	0	0	0	0	0	0	0	0	0
	DQ398050	2	1	0	0	0	0	0	0	0	0	0	0	0
	DQ398052	1	0	0	0	0	0	0	0	0	0	0	0	0
	DQ398053	0	0	0	0	1	0	0	0	0	0	0	0	0
	EF536069	1	0	0	0	0	0	0	0	0	0	0	0	0
	Endor1	0	0	0	1	0	0	0	0	0	0	0	0	0
	Endor2	0	0	0	1	0	0	0	0	0	0	0	0	0
	EU203571	1	0	2	0	0	0	0	0	0	0	0	0	0
	EU568876	0	1	0	0	0	0	0	0	0	0	0	0	0
	EU744250	0	0	1	0	0	0	0	0	0	0	0	0	0
	EU816588	1	0	0	1	0	0	0	0	0	0	0	0	0
	EU816590	2	1	0	0	0	0	0	0	0	0	0	0	0
	EU816591	1	0	0	1	0	0	0	0	0	0	0	0	0
	EU826467	0	0	0	0	1	0	0	0	0	0	0	0	0
	EU826468	0	0	0	0	1	0	0	0	0	0	0	0	0
	EU826469	0	0	0	0	1	0	0	0	0	0	0	0	0
	EU826471	0	0	0	0	1	0	0	0	0	0	0	0	0
	FJ168659	0	0	1	0	0	0	0	0	0	0	0	0	0
	FJ174690	1	1	0	0	0	0	0	0	0	0	0	0	0
	FJ174692	2	1	0	0	0	0	0	0	0	0	0	0	0
	FJ174693	1	0	0	0	0	0	0	0	0	0	0	0	0
	FJ174694	0	1	0	0	0	0	0	0	0	0	0	0	0
	FJ973624	0	1	0	0	0	0	0	0	0	0	0	0	0
	GQ303259	0	1	0	0	0	0	0	0	0	0	0	0	0
	GQ303260	0	0	0	0	1	0	0	0	0	0	0	0	0
	GQ303261	0	1	0	0	0	0	0	0	0	0	0	0	0
	GQ303262	0	0	0	0	1	0	0	0	0	0	0	0	0
	GQ303264	0	1	0	0	0	0	0	0	0	0	0	0	0
	GQ303265	1	0	0	1	0	0	0	0	0	0	0	0	0
	GQ303266	0	1	0	0	0	0	0	0	0	0	0	0	0
	GQ919031	0	0	0	0	0	0	0	0	0	0	1	0	0
	GU060500	1	1	0	0	0	0	0	0	0	0	0	0	0
	GU247133	0	1	0	0	0	0	0	0	0	0	0	0	0
	GU247134	0	1	0	0	0	0	0	0	0	0	0	0	0
	GU580940	1	0	0	0	0	0	0	0	0	0	0	0	0
	HM114277	1	1	0	0	0	0	0	0	0	0	0	0	0
	HM152763	2	0	0	1	0	0	0	0	0	0	0	0	0
	HM152764	1	0	1	0	0	0	0	0	0	0	0	0	0
	HM152765	0	0	1	0	0	0	0	0	0	0	0	0	0
	HM152766	0	0	1	0	0	0	0	0	0	0	0	0	0
	HM152767	1	0	1	0	0	0	0	0	0	0	0	0	0
	HQ728524	2	0	0	0	0	0	0	0	0	0	0	0	0
	JF704091	0	1	0	0	0	0	0	0	0	0	0	0	0
	JF704092	0	0	0	0	1	0	0	0	0	0	0	0	0
	JF704096	0	0	0	0	1	0	0	0	0	0	0	0	0
	JF704098	0	0	1	0	0	0	0	0	0	0	0	0	0
	JF704099	0	1	0	0	0	0	0	0	0	0	0	0	0
	JF704100	0	1	1	0	0	0	0	0	0	0	0	0	0
	JF704101	0	0	1	0	0	0	0	0	0	0	0	0	0
	JF704102	0	1	0	0	0	0	0	0	0	0	0	0	0
	JF704103	0	1	0	0	0	0	0	0	0	0	0	0	0
	JF704105	1	0	1	0	0	0	0	0	0	0	0	0	0
	JF704106	1	0	1	0	0	0	0	0	0	0	0	0	0
	JF704108	2	0	0	1	0	0	0	0	0	0	0	0	0
	JF704109	0	1	0	0	0	0	0	0	0	0	0	0	0
	JF704111	0	0	1	0	0	0	0	0	0	0	0	0	0
	JF704113	2	0	0	1	0	0	0	0	0	0	0	0	0
	JF704114	0	0	1	0	0	0	0	0	0	0	0	0	0
	JF704115	2	0	0	0	0	0	0	0	0	0	0	0	0
	JF704116	0	0	0	0	1	0	0	0	0	0	0	0	0
	JF704117	2	1	0	0	0	0	0	0	0	0	0	0	0
	JF744988	2	0	1	1	0	0	0	0	0	0	0	0	0
	JF923797	1	0	0	0	0	0	0	0	0	0	0	0	0
	JF937090	0	0	0	2	0	0	0	0	0	0	0	0	0
	JF937091	1	0	0	1	0	0	0	0	0	0	0	0	0
	JF937093	1	1	1	0	0	0	0	0	0	0	0	0	0
	JF937095	0	1	0	0	0	0	0	0	0	0	0	0	0
	JF937096	1	0	0	1	0	0	0	0	0	0	0	0	0
	JF937097	0	1	0	0	0	0	0	0	0	0	0	0	0
	JF937098	2	1	0	0	0	0	0	0	0	0	0	0	0
	JF937101	0	0	0	2	0	0	0	0	0	0	0	0	0
	JF937102	2	1	0	0	0	0	0	0	0	0	0	0	0
	JF937103	0	1	0	0	0	0	0	0	0	0	0	0	0
	JF937104	1	0	0	0	0	0	0	0	0	0	0	0	0
	JF937105	1	0	0	1	0	0	0	0	0	0	0	0	0
	JF937106	1	0	0	1	0	0	0	0	0	0	0	0	0
	JF937109	0	1	0	0	0	0	0	0	0	0	0	0	0
	JF957056	0	1	0	0	0	0	0	0	0	0	0	0	0
	JF957058	0	0	1	0	0	0	0	0	0	0	0	0	0
	JF957059	0	0	0	2	0	0	0	0	0	0	0	0	0
	JF957060	0	0	0	0	0	0	0	0	0	0	0	0	1
	JN006061	1	0	0	1	0	0	0	0	0	0	0	0	0
	JN006062	1	0	0	1	0	0	0	0	0	0	0	0	0
	JN006063	0	1	0	0	0	0	0	0	0	0	0	0	0
	JN006064	0	1	0	0	0	0	0	0	0	0	0	0	0
	JN020141	1	1	0	0	0	0	0	0	0	0	0	0	0
	JN020142	2	0	0	0	0	0	0	0	0	0	0	0	0
	JN020143	2	1	0	0	0	0	0	0	0	0	0	0	0
	JN035618	1	0	1	0	0	0	0	0	0	0	0	0	0
	JN116824	1	0	0	0	0	0	0	0	0	0	0	0	0
	JN116825	1	1	0	0	0	0	0	0	0	0	0	0	0
	JN185608	1	0	1	0	0	0	0	0	0	0	0	0	0
	JN192463	0	1	0	0	0	0	0	0	0	0	0	0	0
	JN201525	0	0	0	2	0	0	0	0	0	0	0	0	0
	JN204348	0	0	0	0	1	0	0	0	0	0	0	0	0
	JN256079	1	0	0	0	0	0	0	0	0	0	0	0	0
	JN382248	1	0	0	1	0	0	0	0	0	0	0	0	0
	JN391441	1	0	0	1	0	0	0	0	0	0	0	0	0
	JN398368	2	0	0	0	0	0	0	0	0	0	0	0	0
	JN408460	0	0	1	0	0	0	0	0	0	0	0	0	0
	JN408461	0	0	1	0	0	0	0	0	0	0	0	0	0
	JN412588	0	0	0	0	1	0	0	0	0	0	0	0	0
	JN412590	1	0	0	1	0	0	0	0	0	0	0	0	0
	JN412591	0	1	0	0	0	0	0	0	0	0	0	0	0
	JN412592	0	0	0	0	1	0	0	0	0	0	0	0	0
	JN412593	0	1	0	0	0	0	0	0	0	0	0	0	0
	JN542517	2	1	0	0	0	0	0	0	0	0	0	0	0
	JN572061	0	0	1	0	0	0	0	0	0	0	0	0	0
	JN624850	0	0	0	0	1	0	0	0	0	0	0	0	0
	JN624851	1	0	0	0	0	0	0	0	0	0	0	0	0
	JN638752	0	1	0	0	0	0	0	0	0	0	0	0	0
	JN638753	0	1	0	0	0	0	0	0	0	0	0	0	0
	JN643714	1	0	1	0	0	0	0	0	0	0	0	0	0
	JN680858	2	0	0	1	0	0	0	0	0	0	0	0	0
	JN698989	0	1	0	0	0	0	0	0	0	0	0	0	0
	JN698990	0	1	0	0	0	0	0	0	0	0	0	0	0
	JN698994	0	0	1	0	0	0	0	0	0	0	0	0	0
	JN698995	1	0	2	0	0	0	0	0	0	0	0	0	0
	JN698996	2	0	0	0	0	0	0	0	0	0	0	0	0
	JN698997	0	0	0	2	0	0	0	0	0	0	0	0	0
	JN699001	0	0	1	0	0	0	0	0	0	0	0	0	0
	JN699002	0	1	0	0	0	0	0	0	0	0	0	0	0
	JN699008	0	1	0	0	0	0	0	0	0	0	0	0	0
	JN699009	0	1	0	0	0	0	0	0	0	0	0	0	0
	JN699010	0	1	0	0	0	0	0	0	0	0	0	0	0
	JN699012	2	1	0	0	0	0	0	0	0	0	0	0	0
	JN699013	0	0	0	0	1	0	0	0	0	0	0	0	0
	JN699015	0	0	1	0	0	0	0	0	0	0	0	0	0
	JN699017	0	1	0	0	0	0	0	0	0	0	0	0	0
	JN699625	0	0	0	0	1	0	0	0	0	0	0	0	0
	JN699626	0	0	0	0	1	0	0	0	0	0	0	0	0
	JN699627	0	0	0	0	1	0	0	0	0	0	0	0	0
	JN699628	1	0	0	1	0	0	0	0	0	0	0	0	0
	JN859129	2	0	0	0	0	0	0	0	0	0	0	0	0
	JQ300538	2	0	0	0	0	0	0	0	0	0	0	0	0
	JQ809702	2	1	0	0	0	0	0	0	0	0	0	0	0
	JQ911768	0	0	0	0	1	0	0	0	0	0	0	0	0
	JX042579	1	0	0	0	0	0	0	0	0	0	0	0	0
	JX121091	2	1	0	0	0	0	0	0	0	0	0	0	0
	JX182370	0	1	0	0	0	0	0	0	0	0	0	0	0
	JX182371	0	0	0	0	0	0	0	0	0	0	0	0	1
	JX182372	0	0	0	0	0	0	0	0	0	0	1	0	0
	JX262376	0	1	0	0	0	0	0	0	0	0	0	0	0
	JX411620	2	1	0	0	0	0	0	0	0	0	0	0	0
	JX649096	0	1	0	0	0	0	0	0	0	0	0	0	0
	JX649097	0	1	0	0	0	0	0	0	0	0	0	0	0
	JX649098	0	1	0	0	0	0	0	0	0	0	0	0	0
	JX649099	0	1	0	0	0	0	0	0	0	0	0	0	0
	JX889246	0	0	0	1	0	0	0	0	0	0	0	0	0
	KC576783	1	0	0	0	0	0	0	0	0	0	0	0	0
	KC576784	0	1	0	0	0	0	0	0	0	0	0	0	0
	KC661274	0	1	0	0	0	0	0	0	0	0	0	0	0
	KC661276	2	0	1	1	0	0	0	0	0	0	0	0	0
	KC661277	1	0	0	1	0	0	0	0	0	0	0	0	0
	KC661278	2	0	0	0	0	0	0	0	0	0	0	0	0
	KC661280	2	1	0	0	0	0	0	0	0	0	0	0	0
	KC661281	0	0	1	0	0	0	0	0	0	0	0	0	0
	KC691254	2	0	1	1	0	0	0	0	0	0	0	0	0
	KC691255	1	0	0	1	0	0	0	0	0	0	0	0	0
	KC691257	0	0	0	0	1	0	0	0	0	0	0	0	0
	KC691258	0	1	0	0	0	0	0	0	0	0	0	0	0
	KC700556	0	0	0	1	0	0	0	0	0	0	0	0	0
	KC700557	0	0	0	1	0	0	1	0	0	0	0	0	0
	KC700558	0	0	0	1	0	0	1	0	0	0	0	0	0
	KC748968	0	0	0	0	1	0	0	0	0	0	0	0	0
	KC748969	1	0	0	1	0	0	0	0	0	0	0	0	0
	KC748970	0	0	0	0	1	0	0	0	0	0	0	0	0
	KC748971	1	0	0	1	0	0	0	0	0	0	0	0	0
	KC900379	1	0	0	1	0	0	0	0	0	0	0	0	0
	KF006817	0	0	0	0	1	0	0	0	0	0	0	0	0
	KF006818	0	0	0	2	0	0	0	0	0	0	0	0	0
	KF017003	2	1	1	0	0	0	0	0	0	0	0	0	0
	KF017004	2	0	0	0	0	0	0	0	0	0	0	0	0
	KF017005	2	1	0	0	0	0	0	0	0	0	0	0	0
	KF017927	0	0	1	0	0	0	0	0	0	0	0	0	0
	KF024723	1	0	0	0	0	0	0	0	0	0	0	0	0
	KF024725	2	0	1	1	0	0	0	0	0	0	0	0	0
	KF024731	2	0	0	1	0	0	0	0	0	0	0	0	0
	KF024732	1	0	0	1	0	0	0	0	0	0	0	0	0
	KF024733	0	0	1	0	0	0	0	0	0	0	0	0	0
	KF024734	0	0	0	0	1	0	0	0	0	0	0	0	0
	KF114874	1	1	0	0	0	0	0	0	0	0	0	0	0
	KF114875	0	0	0	2	0	0	0	0	0	0	0	0	0
	KF188414	1	0	0	1	0	0	0	0	0	0	0	0	0
	KF279418	0	0	1	0	0	0	0	0	0	0	0	0	0
	KF306380	1	0	0	1	0	0	0	0	0	0	0	0	0
	KF416343	1	0	0	1	0	0	0	0	0	0	0	0	0
	KF416344	0	0	1	0	0	0	0	0	0	0	0	0	0
	KF493883	1	0	0	1	0	0	0	0	0	0	0	0	0
	KF562099	1	0	0	1	0	0	0	0	0	0	0	0	0
	KF562100	1	0	0	1	0	0	0	0	0	0	0	0	0
	KF562101	1	0	0	1	0	0	0	0	0	0	0	0	0
	KF562102	1	0	0	1	0	0	0	0	0	0	0	0	0
	KF692088	0	1	0	0	0	0	0	0	0	0	0	0	0
	KF713485	0	1	0	0	0	0	0	0	0	0	0	0	0
	KF713486	1	0	0	0	0	0	0	0	0	0	0	0	0
	KF841475	0	0	1	0	0	0	0	0	0	0	0	0	0
	KF841476	0	0	1	0	0	0	0	0	0	0	0	0	0
	KF861510	0	0	0	1	0	0	0	0	0	0	0	0	0
	KF959563	0	0	1	0	0	0	0	0	0	0	0	0	0
	KF986246	1	0	0	0	0	0	0	0	0	0	0	0	0
	KJ025956	2	0	0	0	0	0	0	1	0	0	0	0	0
	KJ028219	1	0	0	0	0	0	0	0	0	0	0	0	0
	KJ174157	0	1	0	0	0	0	0	0	0	0	0	0	0
	KJ192196	0	0	0	1	0	0	0	0	0	0	0	0	0
	KJ194579	0	1	0	0	0	0	0	0	0	0	0	0	0
	KJ194580	0	1	0	0	0	0	0	0	0	0	0	0	0
	KJ194583	0	1	0	0	0	0	0	0	0	0	0	0	0
	KJ410134	0	0	0	1	0	0	0	0	0	0	0	0	0
	KJ510412	1	0	1	0	0	0	0	0	0	0	0	0	0
	KJ510413	1	0	0	0	0	0	0	0	0	0	0	0	0
	KJ510414	0	0	1	0	0	0	0	0	0	0	0	0	0
	KJ510415	0	0	1	0	0	0	0	0	0	0	0	0	0
	KJ538721	0	1	1	0	0	0	0	0	0	0	0	0	0
	KJ538722	1	0	2	0	0	0	0	0	0	0	0	0	0
	KJ538723	0	1	0	0	0	0	0	0	0	0	0	0	0
	KJ567041	2	1	1	0	0	0	0	0	0	0	0	0	0
	KJ567043	0	0	0	1	0	1	0	0	0	0	0	0	0
	KJ567044	0	1	0	0	0	0	0	0	0	0	0	0	0
	KJ567045	1	0	1	0	0	0	0	0	0	0	0	0	0
	KJ595575	0	0	0	0	1	0	0	0	0	0	0	0	0
	KJ595576	0	1	0	0	0	0	0	0	0	0	0	0	0
	KJ959632	0	0	1	0	0	0	0	0	0	0	0	0	0
	KM066034	2	1	0	0	0	0	0	0	0	0	0	0	0
	KM083128	1	1	0	0	0	0	0	0	0	0	0	0	0
	KM101119	0	0	1	0	0	0	0	0	0	0	0	0	0
	KM101122	2	0	0	0	0	0	0	0	0	0	0	0	0
	KM101123	0	0	0	2	0	0	0	0	0	0	0	0	0
	KM101124	1	0	0	0	0	0	0	0	0	0	0	0	0
	KM197169	0	0	1	0	0	0	0	0	0	0	0	0	0
	KM215148	2	0	0	0	0	0	0	0	0	0	0	0	0
	KM233454	0	0	1	0	0	0	0	0	0	0	0	0	0
	KM233455	0	0	1	0	0	0	0	0	0	0	0	0	0
	KM236502	0	1	0	0	0	0	0	0	0	0	0	0	0
	KM279937	2	1	0	0	0	0	0	0	0	0	0	0	0
	KM347889	2	0	0	0	0	0	0	0	0	0	0	0	0
	KM347890	0	1	0	0	0	0	0	0	0	0	0	0	0
	KM363597	0	1	0	0	0	0	0	0	0	0	0	0	0
	KM400683	0	0	0	2	0	0	0	0	0	0	0	0	0
	KM402757	2	1	0	0	0	0	0	0	0	0	0	0	0
	KM408320	0	1	0	0	0	0	0	0	0	0	0	0	0
	KM463009	0	0	1	0	0	0	0	0	0	0	0	0	0
	KM588359	1	0	0	0	0	0	0	0	0	0	0	0	0
	KM591905	1	0	0	0	0	0	0	0	0	0	0	0	0
	KM591906	0	0	1	0	0	0	0	0	0	0	0	0	0
	KM597530	1	0	0	0	0	0	0	0	0	0	0	0	0
	KM652553	2	1	0	0	0	0	0	0	0	0	0	0	0
	KM652554	1	0	0	2	0	0	0	0	0	0	0	0	0
	KM677210	0	0	1	0	0	0	0	0	0	0	0	0	0
	KM677211	1	0	1	0	0	0	0	0	0	0	0	0	0
	KM881426	0	0	0	0	1	0	0	0	0	0	0	0	0
	KM923970	0	1	0	0	0	0	0	0	0	0	0	0	0
	KM925136	0	0	0	2	0	0	0	0	0	0	0	0	0
	KP027195	1	0	0	0	0	0	0	0	0	0	0	0	0
	KP027197	0	1	0	0	0	0	0	0	0	0	0	0	0
	KP027199	1	0	0	0	0	0	0	0	0	0	0	0	0
	KP027201	1	0	1	0	0	0	0	0	0	0	0	0	0
	KP027202	0	0	1	0	0	0	0	0	0	0	0	0	0
	KP027206	1	0	1	0	0	0	0	0	0	0	0	0	0
	KP027208	0	1	0	0	0	0	0	0	0	0	0	0	0
	KP027209	0	1	0	0	0	0	0	0	0	0	0	0	0
	KP790008	1	0	1	0	0	0	0	0	0	0	0	0	0
	KP790009	1	0	1	0	0	0	0	0	0	0	0	0	0
	KP790010	1	0	1	0	0	0	0	0	0	0	0	0	0
	KP790011	0	0	1	0	0	0	0	0	0	0	0	0	0
	KP876465	1	0	0	0	0	0	0	0	0	0	0	0	0
	KP876466	1	0	0	0	0	0	0	0	0	0	0	0	0
	KR053194	1	0	0	0	0	0	0	1	0	0	0	0	0
	KR053195	1	1	0	0	0	0	0	0	0	0	0	0	0
	KR053196	1	0	0	0	0	0	0	0	0	0	0	0	0
	KR053197	0	1	2	0	0	0	0	0	0	0	0	0	0
	KR053198	0	1	0	0	0	0	0	0	0	0	0	0	0
	KR053199	0	0	1	0	0	0	0	1	0	0	0	0	0
	KR053200	0	0	1	0	0	0	0	0	0	0	0	0	0
	KR053201	0	0	1	0	0	0	0	0	0	0	0	0	0
	KR063278	1	0	1	0	0	0	0	0	0	0	0	0	0
	KR063279	1	0	0	0	0	0	0	0	0	0	0	0	0
	KR063281	0	0	1	0	0	0	0	0	0	0	0	0	0
	KR080193	0	0	0	1	0	0	0	0	0	0	0	0	0
	KR080195	1	1	0	0	0	0	0	0	0	0	0	0	0
	KR080196	0	0	0	0	1	0	0	0	0	0	0	0	0
	KR080204	1	0	0	1	0	0	0	0	0	0	0	0	0
	KR080206	1	0	0	0	0	0	0	0	0	0	0	0	0
	KR781349	0	1	0	0	0	0	0	0	0	0	0	0	0
	KR816508	0	1	0	0	0	0	0	0	0	0	0	0	0
	KR824843	2	1	0	0	0	0	0	0	0	0	0	0	0
	KR935214	2	0	0	0	0	0	0	0	0	0	0	0	0
	KR997930	1	0	0	0	0	0	0	0	0	0	0	0	0
	KR997931	1	0	0	0	0	0	0	0	0	0	0	0	0
	KR997967	0	1	0	0	0	0	0	0	0	0	0	0	0
	KR997968	1	0	0	0	0	0	0	0	0	0	0	0	0
	KT020852	1	0	0	1	0	0	0	0	0	0	0	0	0
	KT124227	0	0	0	1	0	0	1	0	0	0	0	0	0
	KT124228	0	0	0	1	0	0	1	0	0	0	0	0	0
	KT124229	0	0	0	1	0	0	0	0	0	0	0	0	0
	KT152029	0	0	0	1	0	0	0	0	0	0	0	0	0
	KT184390	0	0	0	1	0	0	1	0	0	0	0	0	0
	KT186228	0	0	0	1	0	0	0	0	0	0	0	0	0
	KT186229	0	0	0	1	0	0	0	0	0	0	0	0	0
	KT222940	1	0	2	0	0	0	0	0	0	0	0	0	0
	KT222941	1	0	0	1	0	0	0	0	0	0	0	0	0
	KT222942	1	0	0	1	0	0	0	0	0	0	0	0	0
	KT246485	1	0	1	0	0	0	0	0	0	0	0	0	0
	KT279576	2	1	0	0	0	0	0	0	0	0	0	0	0
	KT281789	1	0	1	0	0	0	0	0	0	0	0	0	0
	KT281790	0	0	0	0	1	0	0	0	0	0	0	0	0
	KT281791	2	0	1	1	0	0	0	0	0	0	0	0	0
	KT281792	1	1	0	0	0	0	0	0	0	0	0	0	0
	KT281793	2	1	0	0	0	0	0	0	0	0	0	0	0
	KT281794	2	0	1	1	0	0	0	0	0	0	0	0	0
	KT281795	1	1	0	0	0	0	0	0	0	0	0	0	0
	KT309034	2	1	0	0	0	0	0	0	0	0	0	0	0
	KT321476	0	0	0	0	1	0	0	0	0	0	0	0	0
	KT347314	0	1	0	0	0	0	0	0	0	0	0	0	0
	KT355471	0	1	1	0	0	1	0	0	0	0	0	0	0
	KT355472	0	1	0	0	0	0	0	0	0	0	0	0	0
	KT355473	0	1	1	0	0	1	0	0	0	0	0	0	0
	KT355474	0	1	0	0	0	0	0	0	0	0	0	0	0
	KT355475	0	1	1	0	0	1	0	0	0	0	0	0	0
	KT359365	0	0	1	0	0	0	0	0	0	0	0	0	0
	KT364588	0	1	0	0	0	0	0	0	0	0	0	0	0
	KT365398	0	0	0	0	1	0	0	0	0	0	0	0	0
	KT365399	0	1	0	0	0	0	0	0	0	0	0	0	0
	KT365400	0	0	0	0	1	0	0	0	0	0	0	0	0
	KT372003	2	0	1	1	0	0	0	0	0	0	0	0	0
	KT373978	1	0	0	1	0	0	0	0	0	0	0	0	0
	KT381276	0	0	1	0	0	0	0	0	0	0	0	0	0
	KT381277	0	0	1	0	0	0	0	0	0	0	0	0	0
	KT454972	1	0	2	0	0	0	0	0	0	0	0	0	0
	KT588442	0	0	0	1	0	0	0	0	0	0	0	0	0
	KT591489	2	0	1	1	0	0	0	0	0	0	0	0	0
	KT591490	1	0	1	0	0	0	0	0	0	0	0	0	0
	KT591491	1	0	0	1	0	0	0	0	0	0	0	0	0
	KT599441	0	1	0	0	0	0	0	0	0	0	0	0	0
	KT783672	0	1	1	0	0	1	0	0	0	0	0	0	0
	KT895280	1	1	0	0	0	0	0	0	0	0	0	0	0
	KT895281	2	1	0	0	0	0	0	0	0	0	0	0	0
	KU160644	0	0	0	0	0	1	0	0	0	0	0	0	0
	KU160650	1	0	0	2	0	0	0	0	0	0	0	0	0
	KU160654	1	0	0	0	0	1	0	0	0	0	0	0	0
	KU160655	0	1	1	0	0	1	0	0	0	0	0	0	0
	KU160657	0	1	1	0	0	1	0	0	0	0	0	0	0
	KU160658	0	1	1	0	0	1	0	0	0	0	0	0	0
	KU160664	1	0	0	0	0	1	0	0	0	0	0	0	0
	KU160667	0	1	1	0	0	1	0	0	0	0	0	0	0
	KU160670	0	1	1	0	0	1	0	0	0	0	0	0	0
	KU160674	0	1	1	0	0	1	0	0	0	0	0	0	0
	KU189325	1	0	0	0	0	0	0	0	0	0	0	0	0
	KU234099	2	0	0	1	0	0	0	0	0	0	0	0	0
	KU252585	0	2	0	0	0	0	0	0	0	0	0	0	0
	KU255188	0	0	1	0	0	0	0	0	0	0	0	0	0
	KU297783	0	0	1	0	0	0	0	0	0	0	0	0	0
	KU530220	1	0	0	0	0	0	0	0	0	0	0	0	0
	KU568494	0	0	1	0	0	0	0	0	0	0	0	0	0
	KU578077	0	0	1	0	0	0	0	0	0	0	0	0	0
	KU647626	0	0	0	0	0	1	0	0	0	0	0	0	0
	KU728633	0	1	0	0	0	0	0	0	0	0	0	0	0
	KU865302	2	0	0	0	0	0	0	0	0	0	0	0	0
	KU865303	1	0	0	1	0	0	0	0	0	0	0	0	0
	KU867907	0	1	0	0	0	0	0	0	0	0	0	0	0
	KU935726	1	0	0	0	0	0	0	0	0	0	0	0	0
	KU935727	1	0	0	0	0	0	0	0	0	0	0	0	0
	KU935729	1	0	0	0	0	0	0	0	0	0	0	0	0
	KU935730	1	0	0	0	0	0	0	0	0	0	0	0	0
	KU935731	1	0	0	0	0	0	0	0	0	0	0	0	0
	KU958700	1	2	0	0	0	0	0	0	0	0	0	0	0
	KU963245	1	0	1	0	0	0	0	0	0	0	0	0	0
	KU963246	0	1	0	0	0	0	0	0	0	0	0	0	0
	KU963247	0	1	0	0	0	0	0	0	0	0	0	0	0
	KU963250	0	0	0	0	0	1	0	0	0	0	0	0	0
	KU963251	0	1	1	0	0	0	0	0	0	0	0	0	0
	KU963252	0	0	1	0	0	0	0	0	0	0	0	0	0
	KU963253	0	0	1	0	0	0	0	0	0	0	0	0	0
	KU963254	0	1	1	0	0	0	0	0	0	0	0	0	0
	KU963255	0	0	1	0	0	0	0	0	0	0	0	0	0
	KU963257	0	1	1	0	0	0	0	0	0	0	0	0	0
	KU963258	1	0	1	0	0	0	0	0	0	0	0	0	0
	KU963262	1	0	1	0	0	0	0	0	0	0	0	0	0
	KU963263	0	1	0	0	0	0	0	0	0	0	0	0	0
	KU984914	0	0	1	0	0	0	0	0	0	0	0	0	0
	KU985091	0	0	1	0	0	0	0	0	0	0	0	0	0
	KU985093	0	0	1	0	0	0	0	0	0	0	0	0	0
	KU985095	0	0	1	0	0	0	0	0	0	0	0	0	0
	KU997639	2	0	0	1	0	0	0	0	0	0	0	0	0
	KU998233	1	1	0	0	0	0	0	0	0	0	0	0	0
	KU998234	0	1	0	0	0	0	0	0	0	0	0	0	0
	KU998235	0	0	1	0	0	0	0	0	0	0	0	0	0
	KU998236	0	1	0	0	0	0	0	0	0	0	0	0	0
	KU998240	1	0	1	0	0	0	0	0	0	0	0	0	0
	KU998241	1	0	1	0	0	0	0	0	0	0	0	0	0
	KU998242	1	0	1	0	0	0	0	0	0	0	0	0	0
	KU998243	1	0	1	0	0	0	0	0	0	0	0	0	0
	KU998244	0	0	0	1	0	0	0	0	0	0	0	0	0
	KU998245	0	1	0	1	0	0	0	0	0	0	0	0	0
	KU998246	0	0	0	1	0	0	0	0	0	0	0	0	0
	KU998247	0	0	0	1	0	0	0	0	0	0	0	0	0
	KU998249	0	0	0	1	0	0	0	0	0	0	0	0	0
	KU998250	0	0	0	1	0	0	0	0	0	0	0	0	0
	KU998251	0	0	0	1	0	0	0	0	0	0	0	0	0
	KU998252	1	0	1	0	0	0	0	0	0	0	0	0	0
	KU998253	1	0	1	0	0	0	0	0	0	0	0	0	0
	KU998254	1	0	1	0	0	0	0	0	0	0	0	0	0
	KU998255	0	1	1	0	0	0	0	0	0	0	0	0	0
	KU998256	0	1	1	0	0	0	0	0	0	0	0	0	0
	KX159477	0	1	1	0	0	0	0	0	0	0	0	0	0
	KX344445	0	0	0	1	0	0	0	0	0	0	0	0	0
	KX369583	0	0	0	0	1	0	0	0	0	0	0	0	0
	KX369585	0	1	0	0	0	0	0	0	0	0	0	0	0
	KX443326	0	1	0	0	0	0	0	0	0	0	0	0	0
	KX443695	0	1	1	0	0	1	0	0	0	0	0	0	0
	KX458237	0	0	1	0	0	0	0	0	0	0	0	0	0
	KX507343	0	0	0	1	0	0	1	0	0	0	0	0	0
	KX507344	0	0	0	1	0	0	0	0	0	0	0	0	0
	KX507345	0	0	0	1	0	0	0	0	0	0	0	0	0
	KX507361	2	0	0	1	0	0	0	0	0	0	0	0	0
	KX507362	0	0	1	0	0	0	0	0	0	0	0	0	0
	KX534004	0	1	0	0	0	0	0	0	0	0	0	0	0
	KX557272	1	0	1	1	0	0	0	0	0	0	0	0	0
	KX557273	0	0	1	0	0	0	0	0	0	0	0	0	0
	KX557274	0	1	1	0	0	0	0	0	0	0	0	0	0
	KX557276	0	0	0	1	0	0	0	0	0	0	0	0	0
	KX557279	0	1	0	0	0	0	0	0	0	0	0	0	0
	KX557280	0	0	0	1	0	0	0	0	0	0	0	0	0
	KX557281	1	0	0	0	0	0	0	0	0	0	0	0	0
	KX557282	0	1	1	0	0	0	0	0	0	0	0	0	0
	KX557283	0	0	0	1	0	0	0	0	0	0	0	0	0
	KX557284	0	0	0	1	0	0	0	0	0	0	0	0	0
	KX557286	0	1	0	0	0	0	0	0	0	0	0	0	0
	KX557287	0	1	1	0	0	0	0	0	0	0	0	0	0
	KX574455	0	0	1	0	0	0	0	0	0	0	0	0	0
	KX576639	0	0	1	0	0	0	0	0	0	0	0	0	0
	KX576642	0	1	1	0	0	1	0	0	0	0	0	0	0
	KX576643	0	1	0	0	0	0	0	0	0	0	0	0	0
	KX576644	2	0	0	0	0	0	0	0	0	0	0	0	0
	KX576645	0	1	0	0	0	0	0	0	0	0	0	0	0
	KX576646	0	1	0	0	0	0	0	0	0	0	0	0	0
	KX576647	0	1	0	0	0	0	0	0	0	0	0	0	0
	KX578071	0	1	0	0	0	0	0	0	0	0	0	0	0
	KX580961	2	0	0	1	0	0	0	0	0	0	0	0	0
	KX580962	2	0	0	1	0	0	0	0	0	0	0	0	0
	KX585253	1	0	1	0	0	0	0	0	0	0	0	0	0
	KX588251	0	1	0	0	0	0	0	0	0	0	0	0	0
	KX592589	0	1	0	0	0	0	0	0	0	0	0	0	0
	KX610764	2	1	0	0	0	0	0	0	0	0	0	0	0
	KX610765	0	1	1	0	0	1	0	0	0	0	0	0	0
	KX611831	1	0	0	1	0	0	0	0	0	0	0	0	0
	KX619650	0	0	1	0	0	0	0	0	0	0	0	0	0
	KX620748	1	1	0	0	0	0	0	0	0	0	0	0	0
	KX620749	0	1	0	0	0	0	0	0	0	0	0	0	0
	KX620750	1	1	0	0	0	0	0	0	0	0	0	0	0
	KX620751	1	1	0	0	0	0	0	0	0	0	0	0	0
	KX620752	1	1	0	0	0	0	0	0	0	0	0	0	0
	KX620753	0	1	0	0	0	0	0	0	0	0	0	0	0
	KX620754	2	1	0	0	0	0	0	0	0	0	0	0	0
	KX620786	0	1	0	0	0	0	0	0	0	0	0	0	0
	KX641262	0	1	0	0	0	0	0	0	0	0	0	0	0
	KX641263	0	0	1	0	0	0	0	0	0	0	0	0	0
	KX641264	1	0	1	0	0	0	0	0	0	0	0	0	0
	KX641265	0	1	0	0	0	0	0	0	0	0	0	0	0
	KX641266	0	1	0	0	0	0	0	0	0	0	0	0	0
	KX648391	0	1	0	0	0	0	0	1	0	0	0	0	0
	KX657794	1	0	1	0	0	0	0	0	0	0	0	0	0
	KX657795	1	0	1	0	0	0	0	0	0	0	0	0	0
	KX657796	1	0	1	0	0	0	0	0	0	0	0	0	0
	KX664448	0	0	1	0	0	0	0	0	0	0	0	0	0
	KX664455	0	1	0	0	0	0	0	0	0	0	0	0	0
	KX670813	0	1	0	0	0	0	0	0	0	0	0	0	0
	KX683292	0	1	0	0	0	0	0	0	0	0	0	0	0
	KX683293	0	1	0	0	0	0	0	0	0	0	0	0	0
	KX683423	0	0	1	0	0	0	0	0	0	0	0	0	0
	KX683428	1	0	0	0	0	0	0	0	0	0	0	0	0
	KX683875	0	0	1	0	0	0	0	0	0	0	0	0	0
	KX688047	1	0	1	0	0	0	0	0	0	0	0	0	0
	KX702319	0	1	0	0	0	0	0	0	0	0	0	0	0
	KX721255	0	0	0	0	1	0	0	0	0	0	0	0	0
	KX721256	0	0	0	0	1	0	0	0	0	0	0	0	0
	KX756439	1	0	0	0	0	0	0	0	0	0	0	0	0
	KX758538	0	0	1	0	0	0	0	0	0	0	0	0	0
	KX758539	0	0	1	0	0	0	0	0	0	0	0	0	0
	KX781992	0	0	0	0	1	0	0	0	0	0	0	0	0
	KX808129	0	0	1	0	0	0	0	0	0	0	0	0	0
	KX808131	1	1	0	0	0	0	0	0	0	0	0	0	0
	KX808132	1	0	1	0	0	0	0	0	0	0	0	0	0
	KX817173	1	0	0	1	0	0	0	0	0	0	0	0	0
	KX831080	0	0	0	0	1	0	0	0	0	0	0	0	0
	KX897981	0	0	1	0	0	0	0	0	0	0	0	0	0
	KX925554	1	0	0	0	0	0	0	0	0	0	0	0	0
	KY006473	0	0	1	0	0	0	0	0	0	0	0	0	0
	KY012363	2	1	0	0	0	0	0	0	0	0	0	0	0
	KY083058	0	0	1	0	0	0	0	0	0	0	0	0	0
	KY087993	1	0	1	0	0	0	0	0	0	0	0	0	0
	KY092479	1	1	0	0	0	0	0	0	0	0	0	0	1
	KY092480	0	0	0	0	0	0	0	0	0	0	0	0	1
	KY092481	1	1	0	0	0	0	0	0	0	0	0	0	1
	KY092482	0	0	0	0	0	0	0	0	0	0	0	0	1
	KY092483	1	1	0	0	0	0	0	0	0	0	0	0	1
	KY130461	0	1	0	0	0	0	0	0	0	0	0	0	0
	KY223999	1	0	0	1	0	0	0	0	0	0	0	0	0
	KY319168	1	0	0	1	0	0	0	0	0	0	0	0	0
	KY348865	1	0	0	0	0	0	0	0	0	0	0	0	0
	KY365739	1	0	0	0	0	0	0	0	0	0	0	0	0
	KY380102	1	0	1	0	0	0	0	0	0	0	0	0	0
	KY385380	0	1	0	0	0	0	0	0	0	0	0	0	0
	KY385381	1	0	0	0	0	0	0	0	0	0	0	0	0
	KY385382	0	1	0	0	0	0	0	0	0	0	0	0	0
	KY385383	0	1	0	0	0	0	0	0	0	0	0	0	0
	KY385384	2	1	0	0	0	0	0	0	0	0	0	0	0
	KY434670	0	1	1	0	0	1	0	0	0	0	0	0	0
	KY464936	0	0	1	0	0	0	0	0	0	0	0	0	0
	KY471266	0	0	1	0	0	0	0	0	0	0	0	0	0
	KY471267	1	1	0	0	0	0	0	0	0	0	0	0	0
	KY471268	0	0	1	0	0	0	0	0	0	0	0	0	0
	KY471269	0	0	1	0	0	0	0	0	0	0	0	0	0
	KY549152	1	0	0	1	0	0	0	0	0	0	0	0	0
	KY676783	0	1	0	0	0	0	0	0	0	0	0	0	0
	KY676784	0	0	0	0	0	0	0	0	0	0	0	0	1
	KY702574	2	0	0	0	0	0	0	0	0	0	0	0	0
	KY783914	1	0	0	1	0	0	0	0	0	0	0	0	0
	KY798216	0	0	1	0	0	0	0	0	0	0	0	0	0
	KY965063	0	0	1	0	0	0	0	0	0	0	0	0	0
	KY965064	2	0	0	0	0	0	0	0	0	0	0	0	0
	KY965065	0	0	1	0	0	0	0	0	0	0	0	0	0
	KY965066	0	1	0	0	0	0	0	0	0	0	0	0	0
	MF072690	0	0	0	2	0	0	0	0	0	0	0	0	0
	MF133445	0	0	0	2	0	0	0	0	0	0	0	0	0
	MF140397	0	0	0	0	0	1	0	0	0	0	0	0	0
	MF140398	1	0	1	0	0	0	0	0	0	0	0	0	0
	MF140405	2	0	1	1	0	0	0	0	0	0	0	0	0
	MF140406	1	0	1	0	0	0	0	0	0	0	0	0	0
	MF140408	1	0	1	0	0	0	0	0	0	0	0	0	0
	MF140409	0	1	0	0	0	1	0	0	0	0	0	0	0
	MF140411	1	0	1	0	0	0	0	0	0	0	0	0	0
	MF140412	1	0	1	0	0	0	0	0	0	0	0	0	0
	MF140413	2	0	1	1	0	0	0	0	0	0	0	0	0
	MF140414	2	0	1	1	0	0	0	0	0	0	0	0	0
	MF140415	0	1	0	0	0	1	0	0	0	0	0	0	0
	MF140416	1	0	0	0	0	0	0	0	0	0	0	0	0
	MF140417	0	1	1	0	0	1	0	0	0	0	0	0	0
	MF140418	1	0	0	0	0	1	0	0	0	0	0	0	0
	MF140419	0	1	0	0	0	1	0	0	0	0	0	0	0
	MF140420	0	1	1	0	0	1	0	0	0	0	0	0	0
	MF140421	2	0	1	1	0	0	0	0	0	0	0	0	0
	MF140422	2	0	0	1	0	0	0	0	0	0	0	0	0
	MF140426	0	1	1	0	0	1	0	0	0	0	0	0	0
	MF140427	0	0	0	0	0	1	0	0	0	0	0	0	0
	MF140428	1	0	1	0	0	0	0	0	0	0	0	0	0
	MF140429	0	1	0	0	0	1	0	0	0	0	0	0	0
	MF140430	1	0	1	0	0	0	0	0	0	0	0	0	0
	MF140431	0	1	0	0	0	1	0	0	0	0	0	0	0
	MF140433	0	1	1	0	0	1	0	0	0	0	0	0	0
	MF140434	1	0	0	0	0	0	0	0	0	0	0	0	0
	MF155936	1	0	0	0	0	0	0	0	0	0	0	0	0
	MF155946	1	0	0	2	0	0	0	0	0	0	0	0	0
	MF155947	0	1	0	0	0	0	0	0	0	0	0	0	0
	MF185722	1	0	0	0	0	0	0	0	0	0	0	0	0
	MF185726	2	0	0	1	0	0	0	0	0	0	0	0	0
	MF185728	2	0	0	1	0	0	0	0	0	0	0	0	0
	MF185730	2	0	1	1	0	0	0	0	0	0	0	0	0
	MF185731	1	0	0	0	0	0	0	0	0	0	0	0	0
	MF185732	0	0	1	0	0	0	0	0	0	0	0	0	0
	MF185733	0	0	1	0	0	0	0	0	0	0	0	0	0
	MF190168	2	1	0	0	0	0	0	0	0	0	0	0	0
	MF319184	1	0	0	1	0	0	0	0	0	0	0	0	0
	MF324908	1	0	0	0	0	0	0	0	0	0	0	0	0
	MF324909	1	0	0	0	0	0	0	0	0	0	0	0	0
	MF324910	2	0	0	1	0	0	0	0	0	0	0	0	0
	MF324911	1	0	0	0	0	0	0	0	0	0	0	0	0
	MF324912	1	0	0	0	0	0	0	0	0	0	0	0	0
	MF324913	1	0	0	0	0	0	0	0	0	0	0	0	0
	MF324914	1	0	0	0	0	0	0	0	0	0	0	0	0
	MF324915	1	0	0	0	0	0	0	0	0	0	0	0	0
	MF347636	1	0	0	2	0	0	0	0	0	0	0	0	0
	MF347637	1	0	0	2	0	0	0	0	0	0	0	0	0
	MF347638	1	0	0	2	0	0	0	0	0	0	0	0	0
	MF347639	1	0	0	2	0	0	0	0	0	0	0	0	0
	MF358541	1	0	0	2	0	0	0	0	0	0	0	0	0
	MF358542	1	0	0	2	0	0	0	0	0	0	0	0	0
	MF373840	0	0	1	0	0	0	0	0	0	0	0	0	0
	MF373841	1	0	0	0	0	0	0	0	0	0	0	0	0
	MF377440	1	0	1	0	0	0	0	0	0	0	0	0	0
	MF472892	1	0	1	0	0	0	0	0	0	0	0	0	0
	MF472893	0	0	1	0	0	0	0	0	0	0	0	0	0
	MF472895	0	0	1	0	0	0	0	0	0	0	0	0	0
	MF472896	0	0	1	0	0	0	0	0	0	0	0	0	0
	MF541403	0	0	0	1	0	0	0	0	0	0	0	0	0
	MF541404	0	0	0	1	0	0	1	0	0	0	0	0	0
	MF541405	0	0	0	1	0	0	0	0	0	0	0	0	0
	MF541406	0	0	0	1	0	0	0	0	0	0	0	0	0
	MF541407	0	0	0	1	0	0	1	0	0	0	0	0	0
	MF541408	0	0	0	1	0	0	1	0	0	0	0	0	0
	MF541409	0	0	0	1	0	0	1	0	0	0	0	0	0
	MF541410	0	0	0	1	0	0	0	0	0	0	0	0	0
	MF668266	1	0	0	2	0	0	0	0	0	0	0	0	0
	MF668267	1	0	1	0	0	0	0	0	0	0	0	0	0
	MF668268	0	1	0	0	0	0	0	0	0	0	0	0	0
	MF668269	0	0	1	0	0	0	0	0	0	0	0	0	0
	MF668270	1	1	0	0	0	0	0	0	0	0	0	0	0
	MF668271	2	1	0	0	0	0	0	0	0	0	0	0	0
	MF668272	0	1	0	0	0	0	0	0	0	0	0	0	0
	MF668273	1	0	0	2	0	0	0	0	0	0	0	0	0
	MF668275	0	0	1	0	0	0	0	0	0	0	0	0	0
	MF668276	0	1	0	0	0	0	0	0	0	0	0	0	0
	MF668277	1	0	0	1	0	0	0	0	0	0	0	0	0
	MF668279	1	0	0	2	0	0	0	0	0	0	0	0	0
	MF668280	0	0	0	0	0	0	0	1	0	0	0	0	0
	MF668281	2	1	0	0	0	0	0	0	0	0	0	0	0
	MF668282	0	0	0	1	0	0	0	0	0	0	0	0	0
	MF668284	0	0	0	2	0	0	0	0	0	0	0	0	0
	MF668287	1	0	0	0	0	0	0	0	0	0	0	0	0
	MF766044	0	1	0	0	0	0	0	0	0	0	0	0	0
	MF766045	0	1	0	0	0	0	0	0	0	0	0	0	0
	MF766046	0	1	0	0	0	0	0	0	0	0	0	0	0
	MF766047	0	1	0	0	0	0	0	0	0	0	1	0	0
	MF766048	0	1	0	0	0	0	0	0	0	0	0	0	0
	MF919490	0	0	1	0	0	0	0	0	0	0	0	0	0
	MF919493	0	0	0	0	1	0	0	0	0	0	0	0	0
	MF919494	0	0	0	0	1	0	0	0	0	0	0	0	0
	MF919495	0	0	0	0	1	0	0	0	0	0	0	0	0
	MF919496	0	0	1	0	0	0	0	0	0	0	0	0	0
	MF919497	0	1	0	0	0	0	0	0	0	0	0	0	0
	MF919499	0	0	0	0	1	0	0	0	0	0	0	0	0
	MF919500	0	0	1	0	0	0	0	0	0	0	0	0	0
	MF919501	2	1	0	0	0	0	0	0	0	0	0	0	0
	MF919502	2	0	0	0	0	0	0	0	0	0	0	0	0
	MF919503	0	1	0	0	0	0	0	0	0	0	0	0	0
	MF919504	0	0	0	2	0	0	0	0	0	0	0	0	0
	MF919506	1	0	0	1	0	0	0	0	0	0	0	0	0
	MF919507	0	1	0	0	0	0	0	0	0	0	0	0	0
	MF919510	0	0	1	0	0	0	0	0	0	0	0	0	0
	MF919511	0	1	0	0	0	0	0	0	0	0	0	0	0
	MF919512	0	0	0	2	0	0	0	0	0	0	0	0	0
	MF919513	0	0	0	0	1	0	0	0	0	0	0	0	0
	MF919514	0	0	0	0	0	1	0	0	0	0	0	0	0
	MF919517	1	0	2	0	0	0	0	0	0	0	0	0	0
	MF919518	1	0	1	0	0	0	0	0	0	0	0	0	0
	MF919519	0	1	0	0	0	0	0	0	0	0	0	0	0
	MF919520	0	0	0	1	0	0	0	0	0	0	0	0	0
	MF919521	0	2	0	0	0	0	0	0	0	0	0	0	0
	MF919523	0	1	0	0	0	0	0	0	0	0	0	0	0
	MF919524	1	0	0	1	0	0	0	0	0	0	0	0	0
	MF919525	1	0	0	1	0	0	0	0	0	0	0	0	0
	MF919526	2	1	0	0	0	0	0	0	0	0	0	0	0
	MF919527	0	0	0	0	1	0	0	0	0	0	0	0	0
	MF919528	0	1	0	0	0	0	0	0	0	0	0	0	0
	MF919529	1	0	0	1	0	0	0	0	0	0	0	0	0
	MF919530	0	1	0	0	0	0	0	0	0	0	0	0	0
	MF919531	0	0	1	0	0	0	0	0	0	0	0	0	0
	MF919532	1	0	1	0	0	0	0	0	0	0	0	0	0
	MF919534	0	0	0	2	0	0	0	0	0	0	0	0	0
	MF919535	1	0	0	1	0	0	0	0	0	0	0	0	0
	MF919536	0	0	1	0	0	0	0	0	0	0	0	0	0
	MF919537	0	0	0	1	0	0	0	0	0	0	0	0	0
	MF919538	0	0	1	0	0	0	0	0	0	0	0	0	0
	MF919539	0	1	0	0	0	0	0	0	0	0	0	0	0
	MF919540	1	0	0	1	0	0	0	0	0	0	0	0	0
	MF919541	1	0	0	1	0	0	0	0	0	0	0	0	0
	MF919542	1	0	0	0	0	0	0	0	0	0	0	0	0
	MF975638	1	0	0	0	0	0	0	0	0	0	0	0	0
	MG009575	1	0	0	1	0	0	0	0	0	0	0	0	0
	MG099935	1	0	1	0	0	0	0	0	0	0	0	0	0
	MG099936	1	0	0	0	0	0	0	0	0	0	0	0	0
	MG099939	1	0	0	0	0	0	0	0	0	0	0	0	0
	MG099940	1	0	1	0	0	0	0	0	0	0	0	0	0
	MG099941	0	1	0	0	0	0	0	0	0	0	0	0	0
	MG099946	0	1	0	0	0	0	0	0	0	0	0	0	0
	MG099947	0	0	1	0	0	0	0	0	0	0	0	0	0
	MG099950	0	0	0	0	0	1	0	0	0	0	0	0	0
	MG099953	1	0	0	1	0	0	0	0	0	0	0	0	0
	MG198776	1	0	0	0	0	0	0	0	0	0	0	0	0
	MG198777	1	0	0	0	0	0	0	0	0	0	0	0	0
	MG198778	1	0	0	0	0	0	0	0	0	0	0	0	0
	MG198780	1	0	0	0	0	0	0	0	0	0	0	0	0
	MG298964	0	0	0	1	0	0	0	0	0	0	0	0	0
	MG593801	0	1	0	0	0	0	0	0	0	0	1	0	0
	MG593802	0	0	0	0	0	0	0	0	0	0	1	0	0
	MG757152	1	0	1	0	0	0	0	0	0	0	0	0	0
	MG757153	1	0	0	1	0	0	0	0	0	0	0	0	0
	MG757155	1	0	1	0	0	0	0	0	0	0	0	0	0
	MG757158	0	1	0	0	0	0	0	0	0	0	0	0	0
	MG757159	0	1	0	0	0	0	0	0	0	0	0	0	0
	MG757160	1	0	0	1	0	0	0	0	0	0	0	0	0
	MG757161	0	0	1	0	0	0	0	0	0	0	0	0	0
	MG757164	0	1	0	0	0	0	0	0	0	0	0	0	0
	MG757165	0	1	0	0	0	0	0	0	0	0	0	0	0
	MG757166	0	0	1	0	0	0	0	0	0	0	0	0	0
	MG757167	0	1	1	0	0	0	0	0	0	0	0	0	0
	MG770211	1	0	1	0	0	0	0	0	0	0	0	0	0
	MG770212	0	1	0	0	0	0	0	0	0	0	0	0	0
	MG770213	2	0	0	0	0	0	0	0	0	0	0	0	0
	MG770214	1	0	1	0	0	0	0	0	0	0	0	0	0
	MG770216	1	0	0	0	0	0	0	0	0	0	0	0	0
	MG812487	0	0	0	0	0	1	0	0	0	0	0	0	0
	MG812488	1	0	0	0	0	0	0	0	0	0	0	0	0
	MG812493	0	0	0	0	1	0	0	0	0	0	0	0	0
	MG812496	0	1	0	0	0	0	0	0	0	0	0	0	0
	MG845393	0	0	1	0	0	0	0	0	0	0	0	0	0
	MG872831	1	0	0	1	0	0	0	0	0	0	0	0	0
	MG872832	1	0	0	1	0	0	0	0	0	0	0	0	0
	MG872834	0	0	1	0	0	0	0	0	0	0	0	0	0
	MG872837	1	0	0	1	0	0	0	0	0	0	0	0	0
	MG872839	0	0	0	0	1	0	0	0	0	0	0	0	0
	MG872841	2	1	0	0	0	0	0	0	0	0	0	0	0
	MG872843	1	0	0	1	0	0	0	0	0	0	0	0	0
	MG925339	0	1	0	0	0	0	0	0	0	0	0	0	0
	MG925341	0	0	1	0	0	0	0	0	0	0	0	0	0
	MG925346	0	1	0	0	0	0	0	0	0	0	0	0	0
	MG925348	0	1	0	0	0	0	0	0	0	0	0	0	0
	MG925349	1	0	0	0	0	0	0	0	0	0	0	0	0
	MG925350	0	1	0	0	0	0	0	0	0	0	0	0	0
	MG925354	1	1	0	0	0	0	0	0	0	0	0	0	0
	MG925355	0	0	1	0	0	0	0	0	0	0	0	0	0
	MG925356	0	1	0	0	0	0	0	0	0	0	0	0	0
	MG944223	0	1	0	0	0	0	0	0	0	0	0	0	0
	MG944225	0	1	0	0	0	0	0	0	0	0	0	0	0
	MG962361	2	0	0	0	0	0	0	0	0	0	0	0	0
	MG962362	0	1	0	0	0	0	0	0	0	0	0	0	0
	MG962363	0	1	0	0	0	0	0	0	0	0	0	0	0
	MG962364	1	0	1	0	0	0	0	0	0	0	0	0	0
	MG962365	0	1	0	0	0	0	0	0	0	0	0	0	0
	MG962371	1	0	1	0	0	0	0	0	0	0	0	0	0
	MG962373	0	0	1	0	0	0	0	0	0	0	0	0	0
	MG962375	0	1	0	0	0	0	0	0	0	0	0	0	0
	MH000607	1	0	0	1	0	0	0	0	0	0	0	0	0
	MH001446	0	1	0	0	0	0	0	0	0	0	0	0	0
	MH001448	2	1	0	0	0	0	0	0	0	0	0	0	0
	MH001449	1	1	0	0	0	0	0	0	0	0	0	0	0
	MH001450	0	1	0	0	0	0	0	0	0	0	0	0	0
	MH001451	1	0	0	0	0	0	0	0	0	0	0	0	0
	MH001453	1	0	1	0	0	0	0	0	0	0	0	0	0
	MH001454	0	0	0	1	0	0	0	0	0	0	0	0	0
	MH001455	0	1	0	0	0	0	0	0	0	0	0	0	0
	MH001456	0	1	0	0	0	0	0	0	0	0	0	0	0
	MH001460	0	1	0	0	0	0	0	0	0	0	0	0	0
	MH019215	0	0	0	0	0	0	0	0	0	1	0	1	0
	MH020235	1	1	1	0	0	0	0	0	0	0	0	0	0
	MH020237	0	0	1	0	0	0	0	0	0	0	0	0	0
	MH020238	0	0	1	0	0	0	0	0	0	0	0	0	0
	MH020242	1	0	0	0	0	0	0	0	0	0	0	0	0
	MH020243	1	0	0	0	0	0	0	0	0	0	0	0	0
	MH020245	1	0	1	0	0	0	0	0	0	0	0	0	0
	MH020247	1	0	0	1	0	0	0	0	0	0	0	0	0
	MH025889	1	0	1	0	0	0	0	0	0	0	0	0	0
	MH045556	0	1	1	0	0	0	0	0	0	0	0	0	0
	MH045557	0	1	1	1	0	0	0	0	0	0	0	0	0
	MH045561	0	1	1	1	0	0	0	0	0	0	0	0	0
	MH045566	0	0	0	0	0	0	1	0	1	0	0	0	0
	MH045567	0	0	0	0	0	0	0	0	1	0	0	0	0
	MH045569	0	1	0	0	0	0	0	0	0	0	0	0	0
	MH047632	0	0	1	0	0	0	0	0	0	0	0	0	0
	MH047633	0	0	1	0	0	0	0	0	0	0	0	0	0
	MH051246	1	0	1	0	0	0	0	0	0	0	0	0	0
	MH051248	2	0	0	0	0	0	0	0	0	0	0	0	0
	MH051251	0	1	0	0	0	0	0	0	0	0	0	0	0
	MH051252	0	0	1	0	0	0	0	0	0	0	0	0	0
	MH051257	2	0	0	0	0	0	0	0	0	0	0	0	0
	MH051259	0	0	1	0	0	0	0	0	0	0	0	0	0
	MH051260	0	0	0	0	1	0	0	0	0	0	0	0	0
	MH051261	0	0	0	0	1	0	0	0	0	0	0	0	0
	MH051264	0	1	0	0	0	0	0	0	0	0	0	0	0
	MH051266	0	0	0	0	1	0	0	0	0	0	0	0	0
	MH077576	0	0	1	0	0	0	0	0	0	0	0	0	0
	MH077577	1	0	1	0	0	0	0	0	0	0	0	0	0
	MH077578	2	1	0	0	0	0	0	0	0	0	0	0	0
	MH077579	0	0	0	2	0	0	0	0	0	0	0	0	0
	MH077580	1	1	0	0	0	0	0	0	0	0	0	0	0
	MH077582	0	1	0	0	0	0	0	0	0	0	0	0	0
	MH077583	0	0	1	0	0	0	0	0	0	0	0	0	0
	MH077584	0	1	0	0	0	0	0	0	0	0	0	0	0
	MH077585	2	1	0	0	0	0	0	0	0	0	0	0	0
	MH153801	1	0	0	0	0	0	0	0	0	0	0	0	0
	MH153804	0	0	1	0	0	0	0	0	0	0	0	0	0
	MH153807	1	0	0	0	0	0	0	0	0	0	0	0	0
	MH153808	0	1	1	0	0	0	0	0	0	0	0	0	0
	MH153809	0	0	0	0	0	1	0	0	0	0	0	0	0
	MH153812	1	0	0	0	0	0	0	0	0	0	0	0	0
	MH155864	0	0	1	0	0	0	0	0	0	0	0	0	0
	MH155865	2	0	0	0	0	0	0	1	0	0	0	0	0
	MH155866	2	1	0	0	0	0	0	0	0	0	0	0	0
	MH155867	0	1	1	0	0	0	0	0	0	0	0	0	0
	MH155871	2	0	0	0	0	0	0	1	0	0	0	0	0
	MH155874	0	1	0	0	0	0	0	0	0	0	0	0	0
	MH171093	0	0	0	1	0	0	1	0	0	0	0	0	0
	MH171094	0	0	0	1	0	0	1	0	0	0	0	0	0
	MH171096	0	0	0	1	0	0	1	0	0	0	0	0	0
	MH171097	0	0	0	1	0	0	0	0	0	0	0	0	0
	MH171098	0	0	0	1	0	0	0	0	0	0	0	0	0
	MH178381	1	0	0	0	0	0	0	0	0	0	0	0	0
	MH178382	1	0	0	0	0	0	0	0	0	0	0	0	0
	MH229862	1	0	0	0	0	0	0	0	0	1	0	1	0
	MH229863	1	0	0	0	0	0	0	0	0	1	0	1	0
	MH229864	1	0	0	0	0	0	0	0	0	1	0	1	0
	MH229865	1	0	0	0	0	0	0	0	0	1	0	1	0
	MH230874	0	1	0	0	0	0	0	0	0	0	0	0	0
	MH230875	0	1	0	0	0	0	0	0	0	0	0	0	0
	MH230879	1	1	0	0	0	0	0	1	0	0	0	0	0
	MH248947	0	0	0	1	0	0	0	0	0	0	0	0	0
	MH271295	0	1	0	0	0	0	0	0	0	0	0	0	0
	MH271296	0	1	1	0	0	0	0	0	0	0	0	0	0
	MH271298	0	0	0	0	0	0	0	0	0	0	0	0	1
	MH271303	0	0	0	0	0	1	0	0	0	0	0	0	0
	MH271320	0	0	0	0	0	0	0	0	0	0	0	0	1
	MH316561	0	0	0	0	1	0	0	0	0	0	0	0	0
	MH316564	2	1	0	0	0	0	0	0	0	0	0	0	0
	MH316566	0	0	0	1	0	0	0	0	0	0	0	0	0
	MH316567	0	0	0	0	1	0	0	0	0	0	0	0	0
	MH316568	0	1	0	0	0	0	0	0	0	0	0	0	0
	MH316570	1	0	0	0	0	0	0	0	0	0	0	0	0
	MH338234	0	0	1	0	0	0	0	0	0	0	0	0	0
	MH338240	0	0	1	0	0	0	0	0	0	0	0	0	0
	MH371107	0	1	0	0	0	0	0	0	0	0	0	0	0
	MH371111	0	1	1	1	0	0	0	0	0	0	0	0	0
	MH371112	1	0	0	1	0	0	0	0	0	0	0	0	0
	MH371113	1	0	1	0	0	0	0	0	0	0	0	0	0
	MH371114	0	1	0	0	0	0	0	0	0	0	0	0	0
	MH371115	2	0	0	0	0	0	0	0	0	0	0	0	0
	MH371116	0	1	0	0	0	0	0	0	0	0	0	0	0
	MH371117	0	1	0	0	0	0	0	0	0	0	0	0	0
	MH371118	0	1	1	1	0	0	0	0	0	0	0	0	0
	MH371119	0	1	0	0	0	0	0	0	0	0	0	0	0
	MH371120	2	1	0	0	0	0	0	0	0	0	0	0	0
	MH371121	0	0	1	0	0	0	0	0	0	0	0	0	0
	MH371123	1	0	0	0	0	0	0	0	0	0	0	0	0
	MH371124	0	1	1	1	0	0	0	0	0	0	0	0	0
	MH371125	0	1	0	0	0	0	0	0	0	0	0	0	0
	MH399770	1	0	1	0	0	0	0	0	0	0	0	0	0
	MH399771	2	0	0	0	0	0	0	1	0	0	0	0	0
	MH399772	1	0	0	2	0	0	0	0	0	0	0	0	0
	MH399773	0	1	0	0	0	0	0	0	0	0	0	0	0
	MH399774	1	0	0	1	0	0	0	0	0	0	0	0	0
	MH399775	0	1	0	0	0	0	0	0	0	0	0	0	0
	MH399776	0	0	1	0	0	0	0	0	0	0	0	0	0
	MH399778	1	0	0	1	0	0	0	0	0	0	0	0	0
	MH399780	0	1	0	0	0	0	0	0	0	0	0	0	0
	MH399783	0	1	1	1	0	0	0	0	0	0	0	0	0
	MH399784	2	1	0	0	0	0	0	0	0	0	0	0	0
	MH399786	0	1	0	0	0	0	0	0	0	0	0	0	0
	MH399787	1	0	0	0	0	0	0	0	0	0	0	0	0
	MH450114	1	0	0	2	0	0	0	0	0	0	0	0	0
	MH450116	0	1	0	0	0	0	0	0	0	0	0	0	0
	MH450119	0	0	1	0	0	0	0	0	0	0	0	0	0
	MH450122	0	1	0	0	0	0	0	0	0	0	0	0	0
	MH450123	0	1	1	0	0	0	0	0	0	0	0	0	0
	MH450124	0	0	1	0	0	0	0	0	0	0	0	0	0
	MH450126	0	0	1	0	0	0	0	0	0	0	0	0	0
	MH450127	0	1	0	0	0	0	0	0	0	0	0	0	0
	MH450128	0	0	1	0	0	0	0	0	0	0	0	0	0
	MH479909	0	0	1	0	0	0	0	0	0	0	0	0	0
	MH479910	0	1	0	0	0	0	0	0	0	0	0	0	0
	MH479912	0	0	1	0	0	0	0	0	0	0	0	0	0
	MH479913	2	0	0	2	0	0	0	0	0	0	0	0	0
	MH479914	0	1	0	0	0	0	0	0	0	0	0	0	0
	MH479916	0	1	0	0	0	0	0	0	0	0	0	0	0
	MH479917	0	1	0	0	0	0	0	0	0	0	0	0	0
	MH479918	0	1	0	0	0	0	0	0	0	0	0	0	0
	MH479920	0	1	0	0	0	0	0	0	0	0	0	0	0
	MH479921	0	1	0	0	0	0	0	0	0	0	0	0	0
	MH479923	1	0	1	0	0	0	0	0	0	0	0	0	0
	MH479924	0	0	1	0	0	1	0	0	0	0	0	0	0
	MH479925	2	0	0	2	0	0	0	0	0	0	0	0	0
	MH479927	0	0	1	0	0	0	0	0	0	0	0	0	0
	MH509441	0	0	1	0	0	0	0	0	0	0	0	0	0
	MH509442	0	0	1	0	0	0	0	0	0	0	0	0	0
	MH509444	1	0	1	0	0	0	0	0	0	0	0	0	0
	MH513972	1	0	0	1	0	0	0	0	0	0	0	0	0
	MH513973	0	1	0	0	0	0	0	0	0	0	0	0	0
	MH513974	0	0	0	1	0	0	0	0	0	0	0	0	0
	MH513977	1	0	1	0	0	0	0	0	0	0	0	0	0
	MH513978	1	0	0	1	0	0	0	0	0	0	0	0	0
	MH513979	0	1	1	0	0	0	0	0	0	0	0	0	0
	MH513980	0	1	0	0	0	0	0	0	0	0	0	0	0
	MH513983	1	0	0	1	0	0	0	0	0	0	0	0	0
	MH513985	0	0	1	0	0	0	0	0	0	0	0	0	0
	MH536811	1	0	0	0	0	0	0	0	0	0	0	0	0
	MH536812	1	0	0	0	0	0	0	1	0	0	0	0	0
	MH536813	0	0	1	0	0	0	0	0	0	0	0	0	0
	MH536814	1	0	0	0	0	0	0	0	0	0	0	0	0
	MH536815	1	0	0	0	0	0	0	0	0	1	0	1	0
	MH536819	0	0	1	0	0	0	0	0	0	0	0	0	0
	MH536820	1	0	0	1	0	0	0	0	0	0	0	0	0
	MH536821	1	0	1	0	0	0	0	0	0	0	0	0	0
	MH536822	1	0	1	0	0	0	0	0	0	0	0	0	0
	MH536824	0	0	1	0	0	0	0	0	0	0	0	0	0
	MH536825	0	0	1	0	0	0	0	0	0	0	0	0	0
	MH536826	0	1	0	0	0	0	0	0	0	0	0	0	0
	MH536827	1	0	0	1	0	0	0	0	0	0	0	0	0
	MH536829	1	0	0	1	0	0	0	0	0	0	0	0	0
	MH576948	0	1	1	0	0	1	0	0	0	0	0	0	0
	MH576949	0	0	1	0	0	0	0	0	0	0	0	0	0
	MH576950	0	1	1	0	0	1	0	0	0	0	0	0	0
	MH576951	0	1	1	0	0	1	0	0	0	0	0	0	0
	MH576952	0	1	1	0	0	1	0	0	0	0	0	0	0
	MH576953	1	0	0	1	0	0	0	0	0	0	0	0	0
	MH576954	0	1	0	0	0	0	0	0	0	0	0	0	0
	MH576955	0	1	1	0	0	1	0	0	0	0	0	0	0
	MH576956	1	0	0	1	0	0	0	0	0	0	0	0	0
	MH576957	0	1	1	0	0	1	0	0	0	0	0	0	0
	MH576958	0	1	0	0	0	0	0	0	0	0	0	0	0
	MH576960	0	0	1	0	0	0	0	0	0	0	0	0	0
	MH576961	0	1	1	0	0	1	0	0	0	0	0	0	0
	MH576962	0	0	0	0	0	0	0	0	0	1	1	1	0
	MH576963	0	1	1	1	0	0	0	0	0	0	0	0	0
	MH576964	1	0	0	2	0	0	0	0	0	0	0	0	0
	MH576965	1	0	0	2	0	0	0	0	0	0	0	0	0
	MH576967	0	1	0	0	0	0	0	0	0	0	0	0	0
	MH576968	1	0	0	2	0	0	0	0	0	0	0	0	0
	MH576969	0	1	1	0	0	0	0	0	0	0	0	0	0
	MH576970	0	1	0	0	0	0	0	0	0	0	0	0	0
	MH576973	2	0	0	1	0	0	0	0	0	0	0	0	0
	MH576976	1	0	1	0	0	0	0	0	0	0	0	0	0
	MH590587	1	0	0	1	0	0	0	0	0	0	0	0	0
	MH590588	0	1	0	0	0	0	0	0	0	0	0	0	0
	MH590589	1	0	0	0	0	0	0	0	0	0	0	0	0
	MH590593	0	0	0	0	1	0	0	0	0	0	0	0	0
	MH590594	0	1	0	0	0	0	0	0	0	0	0	0	0
	MH590596	2	0	0	0	0	0	0	0	0	0	0	0	0
	MH590597	1	0	0	2	0	0	0	0	0	0	0	0	0
	MH590598	1	1	0	0	0	0	0	0	0	0	0	0	0
	MH590599	1	0	0	2	0	0	0	0	0	0	0	0	0
	MH590601	0	1	0	0	0	0	0	0	0	0	0	0	0
	MH590602	2	0	0	0	0	0	0	1	0	0	0	0	0
	MH590603	0	1	1	1	0	0	0	0	0	0	0	0	0
	MH590605	0	1	0	0	0	0	0	0	0	0	0	0	0
	MH632119	2	0	0	0	0	0	0	0	0	0	0	0	0
	MH651168	0	0	1	0	0	0	0	0	0	0	0	0	0
	MH651169	2	1	0	0	0	0	0	0	0	0	0	0	0
	MH651170	0	0	1	0	0	0	0	0	0	0	0	0	0
	MH651172	1	0	0	0	0	0	0	0	0	0	0	0	0
	MH651174	1	0	0	1	0	0	0	0	0	0	0	0	0
	MH651175	0	1	0	0	0	0	0	0	0	0	0	0	0
	MH651176	1	0	0	0	0	0	0	0	0	0	0	0	0
	MH651177	0	1	0	0	0	0	0	0	0	0	0	0	0
	MH651178	2	1	0	0	0	0	0	0	0	0	0	0	0
	MH651179	0	0	1	0	0	0	0	0	0	0	0	0	0
	MH651181	0	1	1	1	0	0	0	0	0	0	0	0	0
	MH651182	1	0	0	1	0	0	0	0	0	0	0	0	0
	MH651183	2	1	0	0	0	0	0	0	0	0	0	0	0
	MH651184	0	1	0	0	0	0	0	0	0	0	0	0	0
	MH651185	1	0	0	0	0	0	0	0	0	0	0	0	0
	MH651186	0	1	0	0	0	0	0	0	0	0	0	0	0
	MH651187	2	1	0	0	0	0	0	0	0	0	0	0	0
	MH651188	2	1	0	0	0	0	0	0	0	0	0	0	0
	MH651189	0	0	1	0	0	0	0	0	0	0	0	0	0
	MH651190	0	1	0	0	0	0	1	0	0	0	0	0	0
	MH669000	0	0	1	0	0	0	0	0	0	0	0	0	0
	MH669001	2	2	0	0	0	0	0	0	0	0	0	0	0
	MH669002	1	0	0	1	0	0	0	0	0	0	0	0	0
	MH669003	2	1	0	0	0	0	0	0	0	0	0	0	0
	MH669004	0	1	0	0	0	0	0	0	0	0	0	0	0
	MH669005	2	1	0	0	0	0	0	0	0	0	0	0	0
	MH669007	0	0	1	0	0	0	0	0	0	0	0	0	0
	MH669008	0	0	0	0	1	0	0	0	0	0	0	0	0
	MH669009	2	1	0	0	0	0	0	0	0	0	0	0	0
	MH669010	2	1	0	0	0	0	0	0	0	0	0	0	0
	MH669012	2	0	0	0	0	0	0	0	0	0	0	0	0
	MH669013	1	0	0	0	0	0	0	0	0	0	0	0	0
	MH669014	2	0	0	0	0	0	0	0	0	0	0	0	0
	MH669016	0	1	0	0	0	0	1	0	0	0	0	0	0
	MH669017	0	0	0	2	0	0	0	0	0	0	0	0	0
	MH697576	1	0	0	0	0	0	0	0	0	0	0	0	0
	MH697577	1	0	2	0	0	0	0	0	0	0	0	0	0
	MH697578	1	0	1	0	0	0	0	0	0	0	0	0	0
	MH697579	0	0	0	0	1	0	0	0	0	0	0	0	0
	MH697580	0	0	1	0	0	0	0	0	0	0	0	0	0
	MH697582	0	0	0	2	0	0	0	0	0	0	0	0	0
	MH697583	0	0	0	2	0	0	0	0	0	0	0	0	0
	MH697585	1	0	0	0	0	0	0	0	0	0	0	0	0
	MH697586	0	0	0	0	1	0	0	0	0	0	0	0	0
	MH697587	1	0	0	1	0	0	0	0	0	0	0	0	0
	MH697590	0	0	0	0	1	0	0	0	0	0	0	0	0
	MH697591	0	0	1	0	0	0	0	0	0	0	0	0	0
	MH697593	1	0	0	0	0	0	0	0	0	0	0	0	0
	MH727543	0	0	0	0	1	0	0	0	0	0	0	0	0
	MH727544	1	0	1	0	0	0	0	0	0	0	0	0	0
	MH727545	1	0	1	0	0	0	0	0	0	0	0	0	0
	MH727547	0	0	1	0	0	0	0	0	0	0	0	0	0
	MH727548	2	1	0	0	0	0	0	0	0	0	0	0	0
	MH727549	1	0	2	0	0	0	0	0	0	0	0	0	0
	MH727550	0	2	1	0	0	0	0	1	0	0	0	0	0
	MH727551	0	0	0	2	0	0	0	0	0	0	0	0	0
	MH727552	0	0	1	0	0	0	0	0	0	0	0	0	0
	MH727553	0	1	1	0	0	0	0	0	0	0	0	0	0
	MH727554	0	0	1	0	0	0	0	0	0	0	0	0	0
	MH727555	0	1	0	0	0	0	0	0	0	0	0	0	0
	MH727556	0	0	1	0	0	0	0	0	0	0	0	0	0
	MH727557	1	0	0	1	0	0	0	0	0	0	0	0	0
	MH727558	0	0	0	0	1	0	0	0	0	0	0	0	0
	MH727559	2	0	1	1	0	0	0	0	0	0	0	0	0
	MH727560	0	0	1	0	0	0	0	0	0	0	0	0	0
	MH727562	0	1	1	0	0	0	0	0	0	0	0	0	0
	MH727564	1	0	0	2	0	0	0	0	0	0	0	0	0
	MH744415	1	1	0	0	0	0	0	0	0	0	0	0	0
	MH744416	0	1	1	1	0	0	0	0	0	0	0	0	0
	MH744417	0	1	0	0	0	0	0	0	0	0	0	0	0
	MH744418	0	1	0	0	0	0	0	0	0	1	1	1	0
	MH744420	1	2	1	1	0	1	0	0	0	0	0	0	0
	MH744422	0	0	0	0	1	0	0	0	0	0	0	0	0
	MH744425	2	0	0	1	0	0	0	0	0	0	0	0	0
	MH779498	0	0	0	0	1	0	0	0	0	0	0	0	0
	MH779499	0	0	1	0	0	0	0	0	0	0	0	0	0
	MH779500	0	1	0	0	0	0	0	0	0	0	0	0	0
	MH779501	0	0	1	0	0	0	0	0	0	0	0	0	0
	MH779502	0	0	0	0	1	0	0	0	0	0	0	0	0
	MH779503	1	0	0	1	0	0	0	0	0	0	0	0	0
	MH779504	1	0	0	0	0	0	0	1	0	0	0	0	0
	MH779505	0	1	0	0	0	0	0	0	0	0	0	0	0
	MH779506	0	1	1	0	0	1	0	0	0	0	0	0	0
	MH779507	0	1	0	0	0	0	0	0	0	0	0	0	0
	MH779508	0	0	1	0	0	0	0	0	0	0	0	0	0
	MH779509	0	1	0	0	0	0	0	0	0	0	0	0	0
	MH779510	0	0	1	0	0	0	0	0	0	0	0	0	0
	MH779511	2	0	1	1	0	0	0	0	0	0	0	0	0
	MH779512	0	1	1	1	0	0	0	0	0	0	0	0	0
	MH779513	0	1	0	0	0	0	0	0	0	0	0	0	0
	MH779514	0	1	0	0	0	0	0	0	0	0	0	0	0
	MH779515	0	1	0	0	0	0	0	0	0	0	0	0	0
	MH779516	0	1	0	0	0	0	0	0	0	0	0	0	0
	MH825697	0	0	0	0	1	0	0	0	0	0	0	0	0
	MH825699	0	1	0	0	0	0	0	0	0	0	0	0	0
	MH825700	0	1	1	1	0	0	0	0	0	0	0	0	0
	MH825701	0	0	1	0	0	0	0	0	0	0	0	0	0
	MH825702	0	1	0	0	0	0	0	0	0	0	0	0	0
	MH825704	0	0	1	0	0	0	0	0	0	0	0	0	0
	MH825705	0	1	0	0	0	0	0	0	0	0	0	0	0
	MH825706	1	0	0	0	0	0	0	0	0	1	0	1	0
	MH825707	1	0	0	0	0	0	0	0	0	0	0	0	0
	MH825709	0	0	1	0	0	0	0	0	0	0	0	0	0
	MH825712	0	0	0	0	0	1	0	0	0	0	0	0	0
	MH825713	0	0	0	0	1	0	0	0	0	0	0	0	0
	MH834595	0	0	1	0	0	1	0	0	0	0	0	0	0
	MH834598	0	1	1	0	0	0	0	0	0	0	0	0	0
	MH834600	2	0	1	1	0	0	0	0	0	0	0	0	0
	MH834601	1	0	1	0	0	0	0	0	0	0	0	0	0
	MH834603	0	1	0	0	0	0	0	0	0	0	0	0	0
	MH834605	0	1	0	0	0	0	0	0	0	0	0	0	0
	MH834607	0	0	2	0	0	0	0	0	0	0	0	0	0
	MH834609	0	0	1	0	0	0	0	0	0	0	0	0	0
	MH834611	0	1	0	0	0	0	0	0	0	0	0	0	0
	MH834612	0	0	1	0	0	0	0	0	0	0	0	0	0
	MH834614	0	1	0	0	0	0	0	0	0	0	0	0	0
	MH834617	2	1	0	0	0	0	0	0	0	0	0	0	0
	MH834621	0	2	0	0	0	0	0	0	0	0	0	0	0
	MH834622	0	0	2	0	0	0	0	0	0	0	0	0	0
	MH834623	0	1	0	0	0	0	0	0	0	0	0	0	0
	MH834625	0	0	1	0	0	0	0	0	0	0	0	0	0
	MH834627	0	2	0	0	0	0	0	0	0	0	0	0	0
	MH910036	0	1	0	0	0	0	0	0	0	0	0	0	0
	MH910037	0	0	1	0	0	0	0	0	0	0	0	0	0
	MH910038	1	0	1	0	0	0	0	0	0	0	0	0	0
	MH910039	1	0	1	0	0	0	0	0	0	0	0	0	0
	MH910040	0	0	0	0	1	0	0	0	0	0	0	0	0
	MH910041	0	0	1	0	0	0	0	0	0	0	0	0	0
	MH910042	1	0	1	0	0	0	0	0	0	0	0	0	0
	MH926055	1	0	0	0	0	0	0	0	0	0	0	0	0
	MH926056	1	0	0	0	0	0	0	0	0	0	0	0	0
	MH926057	1	0	0	0	0	0	0	0	0	0	0	0	0
	MH926060	0	1	0	0	0	0	0	0	0	0	0	0	0
	MH926061	0	0	1	0	0	0	0	0	0	0	0	0	0
	MH976508	0	0	1	0	0	0	0	0	0	0	0	0	0
	MH976509	0	0	1	0	0	0	0	0	0	0	0	0	0
	MH976510	0	0	1	0	0	0	0	0	0	0	0	0	0
	MH976511	0	0	1	0	0	0	0	0	0	0	0	0	0
	MH976515	1	0	1	1	0	0	0	0	0	0	0	0	0
	MH976516	1	0	0	0	0	0	0	0	0	0	0	0	0
	MH976519	0	0	1	0	0	1	0	0	0	0	0	0	0
	MK016491	1	0	0	1	0	0	0	0	0	0	0	0	0
	MK016492	0	1	1	0	0	0	0	0	0	0	0	0	0
	MK016494	1	1	0	0	0	0	0	0	0	0	0	0	0
	MK016496	2	0	0	0	0	0	0	0	0	0	0	0	0
	MK016498	1	0	0	1	0	0	0	0	0	0	0	0	0
	MK016501	0	0	0	1	0	1	0	0	0	0	0	0	0
	MK016502	1	0	0	1	0	0	0	0	0	0	0	0	0
	MK016503	1	0	1	0	0	0	0	0	0	0	0	0	0
	MK016504	2	1	0	0	0	0	0	0	0	0	0	0	0
	MK061406	0	1	0	0	0	0	0	0	0	0	0	0	0
	MK061407	0	1	1	0	0	0	0	0	0	0	0	0	0
	MK061408	0	0	1	0	0	0	0	0	0	0	0	0	0
	MK061410	0	1	1	0	0	0	0	0	0	0	0	0	0
	MK061412	1	0	0	0	0	0	0	0	0	0	0	0	0
	MK112534	0	0	0	0	1	0	0	0	0	0	0	0	0
	MK112536	0	1	0	0	0	0	0	0	0	0	0	0	0
	MK112539	0	1	0	0	0	0	0	0	0	0	0	0	0
	MK112541	0	0	0	0	1	0	0	0	0	0	0	0	0
	MK112542	0	1	0	0	0	0	0	0	0	0	0	0	0
	MK112543	0	0	1	0	0	0	0	0	0	0	0	0	0
	MK112544	0	1	0	0	0	0	0	0	0	0	0	0	0
	MK112545	0	0	0	0	1	0	0	0	0	0	0	0	0
	MK112546	0	1	0	0	0	0	0	0	0	0	0	0	0
	MK112547	0	1	1	0	0	0	0	0	0	0	0	0	0
	MK112548	0	0	0	0	1	0	0	0	0	0	0	0	0
	MK112549	0	0	0	0	1	0	0	0	0	0	0	0	0
	MK112551	0	1	0	0	0	0	0	0	0	0	0	0	0
	MK112552	0	1	0	0	0	0	0	0	0	0	0	0	0
	MK112553	0	1	0	0	0	0	0	0	0	0	0	0	0
	MK112554	0	0	0	0	1	0	0	0	0	0	0	0	0
	MK112555	0	1	0	0	0	0	0	0	0	0	0	0	0
	MK112556	2	1	0	0	0	0	0	0	0	0	0	0	0
	MK279842	0	1	1	0	0	0	0	0	0	0	0	0	0
	MK279843	0	1	0	0	0	0	0	0	0	0	0	0	0
	MK279846	0	1	0	0	0	0	0	0	0	0	0	0	0
	MK279848	0	0	1	0	0	0	0	0	0	0	0	0	0
	MK279849	0	0	0	2	0	0	0	0	0	0	0	0	0
	MK279850	0	1	0	0	0	0	0	0	0	0	0	0	0
	MK279852	0	1	0	0	0	0	0	0	0	0	0	0	0
	MK279855	0	1	0	0	0	0	0	0	0	0	0	0	0
	MK279857	0	0	1	0	0	0	0	0	0	0	0	0	0
	MK279858	0	1	0	0	0	0	0	0	0	0	0	0	0
	MK279859	0	1	0	0	0	0	0	0	0	0	0	0	0
	MK279861	0	1	0	0	0	0	0	0	0	0	0	0	0
	MK279864	0	1	0	0	0	0	0	0	0	0	0	0	0
	MK279865	0	1	0	0	0	0	0	0	0	0	0	0	0
	MK279866	0	1	0	0	0	0	0	0	0	0	0	0	0
	MK279870	0	1	0	0	0	0	0	0	0	0	0	0	0
	MK279871	0	1	0	0	0	0	0	0	0	0	0	0	0
	MK279873	0	1	0	0	0	0	0	0	0	0	0	0	0
	MK279877	0	1	0	0	0	0	0	0	0	0	0	0	0
	MK279878	0	1	0	0	0	0	0	0	0	0	0	0	0
	MK279879	0	1	0	0	0	0	0	0	0	0	0	0	0
	MK279881	0	1	0	0	0	0	0	0	0	0	0	0	0
	MK279882	0	1	0	0	0	0	0	0	0	0	0	0	0
	MK279883	0	1	0	0	0	0	0	0	0	0	0	0	0
	MK279885	0	1	0	0	0	0	0	0	0	0	0	0	0
	MK279887	0	1	0	0	0	0	0	0	0	0	0	0	0
	MK279888	0	1	0	0	0	0	0	0	0	0	0	0	0
	MK279889	0	1	0	0	0	0	0	0	0	0	0	0	0
	MK279890	0	1	0	0	0	0	0	0	0	0	0	0	0
	MK279891	0	1	0	0	0	0	0	0	0	0	0	0	0
	MK279894	0	1	0	0	0	0	0	0	0	0	0	0	0
	MK279895	0	1	0	0	0	0	0	0	0	0	0	0	0
	MK279897	0	1	0	0	0	0	0	0	0	0	0	0	0
	MK279899	0	1	0	0	0	0	0	0	0	0	0	0	0
	MK279903	0	0	1	0	0	0	0	0	0	0	0	0	0
	MK279904	0	1	0	0	0	0	0	0	0	0	0	0	0
	MK279905	2	0	0	1	0	0	0	0	0	0	0	0	0
	MK279906	1	0	0	0	0	0	0	1	0	0	0	0	0
	MK279908	0	1	0	0	0	0	0	0	0	0	0	0	0
	MK279910	0	1	0	0	0	0	0	0	0	0	0	0	0
	MK279912	0	1	0	0	0	0	0	0	0	0	0	0	0
	MK279913	0	0	1	0	0	0	0	0	0	0	0	0	0
	MK284520	0	1	1	0	0	0	0	0	0	0	0	0	0
	MK284521	0	1	1	0	0	0	0	0	0	0	0	0	0
	MK284522	0	0	1	0	0	0	0	0	0	0	0	0	0
	MK305884	0	1	0	0	0	0	0	0	0	0	0	0	0
	MK305886	2	1	0	0	0	0	0	0	0	0	0	0	0
	MK305888	1	1	0	0	0	0	0	0	0	0	0	0	1
	MK305889	0	1	0	0	0	0	0	0	0	0	0	0	0
	MK305892	0	1	1	0	0	0	0	0	0	0	0	0	0
	MK308638	1	0	0	0	0	0	0	0	0	0	0	0	0
	MK310138	1	0	1	0	0	0	0	0	0	0	0	0	0
	MK310139	0	1	0	0	0	0	0	0	0	0	0	0	0
	MK310140	0	0	1	0	0	0	0	0	0	0	0	0	0
	MK310143	0	0	0	0	1	0	0	0	0	0	0	0	0
	MK310144	2	0	0	1	0	0	0	0	0	0	0	0	0
	MK310146	0	1	0	0	0	0	0	0	0	0	0	0	0
	MK359302	1	0	1	0	0	0	0	0	0	0	0	0	0
	MK359303	0	0	0	0	1	0	0	0	0	0	0	0	0
	MK359305	0	0	0	0	1	0	0	0	0	0	0	0	0
	MK359306	0	0	0	0	1	0	0	0	0	0	0	0	0
	MK359307	2	1	0	0	0	0	0	0	0	0	0	0	0
	MK359308	0	0	0	0	1	0	0	0	0	0	0	0	0
	MK359309	1	0	0	1	0	0	0	0	0	0	0	0	0
	MK359311	0	0	0	0	1	0	0	0	0	0	0	0	0
	MK359313	0	1	0	0	0	0	0	0	0	0	0	0	0
	MK359314	0	0	0	0	1	0	0	0	0	0	0	0	0
	MK359315	2	1	0	0	0	0	0	0	0	0	0	0	0
	MK359317	0	0	0	0	1	0	0	0	0	0	0	0	0
	MK359318	0	0	0	0	1	0	0	0	0	0	0	0	0
	MK359320	1	0	0	1	0	0	0	0	0	0	0	0	0
	MK359321	0	0	0	0	1	0	0	0	0	0	0	0	0
	MK359324	0	0	0	0	1	0	0	0	0	0	0	0	0
	MK359326	0	0	0	0	1	0	0	0	0	0	0	0	0
	MK359327	0	0	0	0	1	0	0	0	0	0	0	0	0
	MK359328	0	0	0	0	1	0	0	0	0	0	0	0	0
	MK359329	0	0	0	0	1	0	0	0	0	0	0	0	0
	MK359330	0	0	0	0	1	0	0	0	0	0	0	0	0
	MK359332	1	0	0	2	0	0	0	0	0	0	0	0	0
	MK359333	0	0	0	0	1	0	0	0	0	0	0	0	0
	MK359334	0	0	0	0	1	0	0	0	0	0	0	0	0
	MK359335	0	0	0	0	1	0	0	0	0	0	0	0	0
	MK359336	0	0	0	0	1	0	0	0	0	0	0	0	0
	MK359337	0	0	0	0	1	0	0	0	0	0	0	0	0
	MK359338	0	0	0	0	1	0	0	0	0	0	0	0	0
	MK359339	0	0	0	0	1	0	0	0	0	0	0	0	0
	MK359341	0	0	1	0	0	0	0	0	0	0	0	0	0
	MK359342	0	0	0	0	1	0	0	0	0	0	0	0	0
	MK359343	2	1	0	0	0	0	0	0	0	0	0	0	0
	MK359344	0	0	0	0	1	0	0	0	0	0	0	0	0
	MK359345	0	0	0	0	1	0	0	0	0	0	0	0	0
	MK359346	0	0	0	0	1	0	0	0	0	0	0	0	0
	MK359347	0	0	0	0	1	0	0	0	0	0	0	0	0
	MK359348	0	0	0	0	1	0	0	0	0	0	0	0	0
	MK359349	0	0	0	0	1	0	0	0	0	0	0	0	0
	MK359350	0	0	0	0	1	0	0	0	0	0	0	0	0
	MK359351	1	0	0	2	0	0	0	0	0	0	0	0	0
	MK359353	0	0	0	0	1	0	0	0	0	0	0	0	0
	MK359355	0	0	0	0	1	0	0	0	0	0	0	0	0
	MK359356	0	0	1	0	0	0	0	0	0	0	0	0	0
	MK359358	0	0	0	0	1	0	0	0	0	0	0	0	0
	MK359359	0	0	0	0	1	0	0	0	0	0	0	0	0
	MK359361	0	0	0	0	1	0	0	0	0	0	0	0	0
	MK359362	0	0	0	0	1	0	0	0	0	0	0	0	0
	MK359363	0	0	0	0	1	0	0	0	0	0	0	0	0
	MK359364	0	0	0	0	1	0	0	0	0	0	0	0	0
	MK359365	0	0	0	0	1	0	0	0	0	0	0	0	0
	MK359366	0	0	0	0	1	0	0	0	0	0	0	0	0
	MK376954	0	0	1	0	0	0	0	0	0	0	0	0	0
	MK376955	1	0	1	0	0	0	0	0	0	0	0	0	0
	MK376956	0	0	0	1	0	0	0	0	0	0	0	0	0
	MK376959	0	0	0	1	0	0	0	0	0	0	0	0	0
	MK376960	0	0	1	0	0	0	0	0	0	0	0	0	0
	MK376961	1	0	0	0	0	0	0	1	0	0	0	0	0
	MK376962	0	0	1	0	0	0	0	0	0	0	0	0	0
	MK392363	0	1	0	0	0	0	1	0	0	0	0	0	0
	MK392364	0	1	0	0	0	0	0	0	0	0	0	0	0
	MK392365	0	1	0	0	0	0	1	0	0	0	0	0	0
	MK392366	0	1	0	0	0	0	0	0	0	0	1	0	0
	MK392367	1	0	0	0	0	0	0	0	0	0	0	0	0
	MK392368	0	2	1	0	0	0	0	0	0	0	0	0	0
	MK433261	1	0	1	0	0	0	0	0	0	0	0	0	0
	MK433262	1	0	0	1	0	0	0	0	0	0	0	0	0
	MK433263	1	0	1	0	0	0	0	0	0	0	0	0	0
	MK433264	0	0	1	0	0	0	0	0	0	0	0	0	0
	MK433265	1	0	1	0	0	0	0	0	0	0	0	0	0
	MK433267	1	0	1	0	0	0	0	0	0	0	0	0	0
	MK433270	0	0	0	1	0	0	1	0	0	0	0	0	0
	MK433271	0	0	0	1	0	0	1	0	0	0	0	0	0
	MK433272	0	0	1	0	0	0	0	0	0	0	0	0	0
	MK433274	0	1	1	0	0	0	0	0	0	0	0	0	0
	MK433275	0	0	1	0	0	0	0	0	0	0	0	0	0
	MK433277	0	1	0	0	0	0	0	0	0	0	0	0	0
	MK433278	0	0	0	1	0	0	1	0	0	0	0	0	0
	MK433279	0	1	0	0	0	0	0	0	0	0	0	0	0
	MK450421	0	1	0	0	0	0	0	0	0	0	0	0	0
	MK450422	0	0	0	0	1	0	0	0	0	0	0	0	0
	MK450423	0	0	0	0	1	0	0	0	0	0	0	0	0
	MK450424	0	0	0	0	1	0	0	0	0	0	0	0	0
	MK450425	0	0	0	0	1	0	0	0	0	0	0	0	0
	MK450427	0	0	0	0	1	0	0	0	0	0	0	0	0
	MK450428	1	0	1	0	0	0	0	0	0	0	0	0	0
	MK450429	0	0	0	0	1	0	0	0	0	0	0	0	0
	MK450430	1	0	1	0	0	0	0	0	0	0	0	0	0
	MK450432	0	0	0	0	1	0	0	0	0	0	0	0	0
	MK450434	0	0	0	0	1	0	0	0	0	0	0	0	0
	MK450435	1	0	1	0	0	0	0	0	0	0	0	0	0
	MK450436	1	0	1	0	0	0	0	0	0	0	0	0	0
	MK460245	0	1	0	0	0	0	1	0	0	0	0	0	0
	MK460246	1	0	0	0	0	0	0	0	0	0	0	0	0
	MK460247	1	0	1	0	0	0	0	0	0	0	0	0	0
	MK460248	1	0	0	2	0	0	0	0	0	0	0	0	0
	MK468591	0	0	0	1	0	0	0	0	0	0	0	0	0
	MK494087	0	0	1	0	0	0	0	0	0	0	0	0	0
	MK494089	1	0	0	0	0	0	0	0	0	0	0	0	0
	MK494092	2	0	0	1	0	0	0	0	0	0	0	0	0
	MK494095	1	0	2	0	0	0	0	0	0	0	0	0	0
	MK494096	0	0	1	0	0	0	0	0	0	0	0	0	0
	MK494098	1	0	1	0	0	0	0	0	0	0	0	0	0
	MK494099	0	2	0	0	0	0	0	0	0	0	0	0	0
	MK494100	2	0	0	1	0	0	0	0	0	0	0	0	0
	MK494103	0	1	0	0	0	1	0	0	0	0	0	0	0
	MK494104	0	1	0	0	0	0	0	0	0	0	0	0	0
	MK494106	1	0	1	0	0	0	0	0	0	0	0	0	0
	MK494109	1	0	1	0	0	0	0	0	0	0	0	0	0
	MK494110	2	0	0	0	0	0	0	1	0	0	0	0	0
	MK494111	0	1	0	0	0	1	0	0	0	0	0	0	0
	MK494112	1	0	0	2	0	0	0	0	0	0	0	0	0
	MK494114	0	1	0	0	0	0	0	0	0	0	0	0	0
	MK494118	2	1	0	0	0	0	0	0	0	0	0	0	0
	MK494119	1	0	1	0	0	0	0	0	0	0	0	0	0
	MK494120	1	0	0	0	0	0	0	0	0	0	0	0	0
	MK494121	1	0	1	0	0	0	0	0	0	0	0	0	0
	MK494123	0	1	1	0	0	0	0	0	0	0	0	0	0
	MK494128	0	0	1	0	0	0	0	0	0	0	0	0	0
	MK494131	0	1	0	0	0	0	0	0	0	0	0	0	0
	MK494132	0	1	0	0	0	0	0	0	0	0	0	0	0
	MK501730	0	1	1	0	0	0	0	0	0	0	0	0	0
	MK524488	0	0	1	0	0	0	0	0	0	0	0	0	0
	MK524491	0	0	1	0	0	0	0	0	0	0	0	0	0
	MK524493	0	1	0	0	0	0	0	0	0	0	0	0	0
	MK524494	0	1	0	0	0	0	0	0	0	0	0	0	0
	MK524500	1	0	0	0	0	0	0	0	0	0	0	0	0
	MK524501	0	1	0	1	0	0	0	0	0	0	0	0	0
	MK524502	0	1	1	1	0	0	0	0	0	0	0	0	0
	MK524503	2	0	0	0	0	0	0	0	0	0	0	0	0
	MK524504	0	0	0	2	0	0	0	0	0	0	0	0	0
	MK524505	0	0	1	0	0	0	0	0	0	0	0	0	0
	MK524509	1	0	0	0	0	0	0	0	0	0	0	0	0
	MK524512	0	1	0	0	0	0	0	0	0	0	0	0	0
	MK524515	1	0	0	0	0	0	0	0	0	0	0	0	0
	MK524516	0	0	0	2	0	0	0	0	0	0	0	0	0
	MK524517	2	0	0	0	0	0	0	1	0	0	0	0	0
	MK524518	1	0	0	0	0	0	0	0	0	0	0	0	0
	MK524520	1	0	0	0	0	0	0	0	0	0	0	0	0
	MK524521	0	0	0	2	0	0	0	0	0	0	0	0	0
	MK524522	1	0	0	0	0	0	0	0	0	0	0	0	0
	MK524524	0	1	0	0	0	0	0	0	0	0	0	0	0
	MK524526	0	1	0	0	0	0	0	0	0	0	0	0	0
	MK524527	0	0	0	2	0	0	0	0	0	0	0	0	0
	MK524528	1	0	0	0	0	0	0	0	0	0	0	0	0
	MK524529	0	0	0	2	0	0	0	0	0	0	0	0	0
	MK524530	0	0	1	0	0	0	0	0	0	0	0	0	0
	MK559429	1	0	0	1	0	0	0	0	0	0	0	0	0
	MK620893	1	1	0	1	0	0	0	0	0	0	0	0	0
	MK620894	0	0	0	0	0	0	0	0	0	1	1	1	0
	MK620896	1	0	0	1	0	0	0	0	0	0	0	0	0
	MK620897	0	1	1	1	0	0	0	0	0	0	0	0	0
	MK660712	0	0	1	0	0	0	0	0	0	0	0	0	0
	MK686071	1	1	0	0	0	0	0	0	0	0	0	0	0
	MK737943	0	1	1	0	0	1	0	0	0	0	0	0	0
	MK757445	1	1	0	1	0	0	0	0	0	0	0	0	0
	MK757449	1	0	0	0	0	0	0	0	0	0	0	0	0
	MK801721	0	1	0	0	0	0	0	0	0	0	0	0	0
	MK801722	1	0	0	2	0	0	0	0	0	0	0	0	0
	MK801723	0	1	0	0	0	0	0	0	0	0	0	0	0
	MK801724	0	1	0	0	0	0	0	0	0	0	0	0	0
	MK801725	0	1	0	0	0	0	0	0	0	0	0	0	0
	MK801726	1	0	0	1	0	0	0	0	0	0	0	0	0
	MK801727	0	1	1	0	0	0	0	0	0	0	0	0	0
	MK801728	1	0	1	0	0	0	0	0	0	0	0	0	0
	MK801729	0	0	1	0	0	0	0	0	0	0	0	0	0
	MK801730	0	1	1	1	0	0	0	0	0	0	0	0	0
	MK801733	1	0	1	0	0	0	0	0	0	0	0	0	0
	MK801734	0	1	0	0	0	0	0	0	0	0	0	0	0
	MK814748	0	0	1	0	0	0	0	0	0	0	0	0	0
	MK814752	1	0	0	0	0	0	0	1	0	0	0	0	0
	MK814753	0	0	0	0	0	0	1	0	1	0	0	0	0
	MK814755	0	1	1	0	0	0	0	0	0	0	0	0	0
	MK814757	0	1	0	0	0	0	0	0	0	0	0	0	0
	MK814759	1	1	0	0	0	0	0	0	0	0	0	0	0
	MK814760	1	0	1	0	0	0	0	0	0	0	0	0	0
	MK814761	0	1	0	0	0	0	0	0	0	0	0	0	0
	MK820640	0	1	0	0	0	1	0	0	0	0	0	0	0
	MK820641	0	1	1	0	0	0	0	0	0	0	0	0	0
	MK820642	0	1	1	0	0	0	0	0	0	0	0	0	0
	MK864263	0	1	1	0	0	0	0	0	0	0	0	0	0
	MK864264	0	1	0	0	0	0	0	0	0	0	0	0	0
	MK864265	0	1	0	0	0	0	0	0	0	0	0	0	0
	MK864266	0	1	0	0	0	0	0	0	0	0	0	0	0
	MK864267	0	1	0	0	0	0	0	0	0	0	0	0	0
	MK875792	2	1	0	0	0	0	0	0	0	0	0	0	0
	MK875793	0	1	1	0	0	0	0	0	0	0	0	0	0
	MK875796	0	1	1	0	0	0	0	0	0	0	0	0	0
	MK875797	0	1	0	0	0	0	0	0	0	0	0	0	0
	MK875800	0	0	1	0	0	0	0	0	0	0	0	0	0
	MK878895	0	0	1	0	0	0	0	0	0	0	0	0	0
	MK878897	0	0	0	0	1	0	0	0	0	0	0	0	0
	MK878898	0	1	1	0	0	0	0	0	0	0	0	0	0
	MK878899	0	1	1	1	0	0	0	0	0	0	0	0	0
	MK878900	2	0	1	1	0	0	0	0	0	0	0	0	0
	MK878902	0	2	0	0	0	0	0	0	0	0	0	0	0
	MK878903	1	0	1	0	0	0	0	0	0	0	0	0	0
	MK878904	1	0	0	0	0	0	0	0	0	0	0	0	0
	MK894434	0	1	1	1	0	0	0	0	0	0	0	0	0
	MK894435	1	0	0	0	0	0	0	0	0	0	0	0	0
	MK894436	1	0	1	0	0	0	0	0	0	0	0	0	0
	MK894438	1	0	0	0	0	0	0	0	0	0	0	0	0
	MK919469	0	1	1	0	0	0	0	0	0	0	0	0	0
	MK919474	0	0	0	0	0	0	0	0	1	0	0	0	0
	MK919475	0	1	0	0	0	0	0	0	0	0	0	0	0
	MK919477	1	0	1	0	0	0	0	0	0	0	0	0	0
	MK919478	2	0	0	2	0	0	0	0	0	0	0	0	0
	MK919481	1	0	1	0	0	0	0	0	0	0	0	0	0
	MK919482	1	0	2	0	0	0	0	0	0	0	0	0	0
	MK919483	0	1	1	0	0	0	0	0	0	0	0	0	0
	MK937591	0	0	0	0	0	1	0	0	0	0	0	0	0
	MK937593	1	0	0	1	0	0	0	0	0	0	0	0	0
	MK937596	0	0	0	0	0	0	0	0	1	0	0	0	0
	MK937597	1	0	0	0	0	0	0	0	0	0	0	0	0
	MK937599	0	1	0	0	0	0	0	0	0	0	0	0	0
	MK937600	2	0	0	1	0	0	0	0	0	0	0	0	0
	MK937601	0	0	1	0	0	1	0	0	0	0	0	0	0
	MK937603	0	1	0	0	0	0	0	0	0	0	0	0	0
	MK937607	0	0	1	0	0	0	0	0	0	0	0	0	0
	MK937608	0	0	0	0	0	1	0	0	0	0	0	0	0
	MK937609	0	0	1	0	0	0	0	0	0	0	0	0	0
	MK937610	0	0	0	0	0	0	0	0	1	0	0	0	0
	MK937611	0	0	1	0	0	0	0	0	0	0	0	0	0
	MK937612	1	0	0	1	0	0	0	0	0	0	0	0	0
	MK937613	0	0	1	0	0	0	0	0	0	0	0	0	0
	MK967377	0	0	1	0	0	0	0	0	0	0	0	0	0
	MK967378	1	0	0	1	0	0	0	0	0	0	0	0	0
	MK967379	0	1	0	2	0	0	0	0	0	0	0	0	0
	MK967381	0	1	0	0	0	0	0	0	0	0	0	0	0
	MK967382	0	0	0	1	0	0	0	0	0	0	0	0	0
	MK967384	0	0	1	0	0	0	0	0	0	0	0	0	0
	MK967390	1	0	1	0	0	0	0	0	0	0	0	0	0
	MK967395	0	0	1	0	0	0	0	0	0	0	0	0	0
	MK967397	2	1	0	0	0	0	0	0	0	0	0	0	0
	MK967399	0	0	1	0	0	0	0	0	0	0	0	0	0
	MK967401	0	1	0	0	0	0	0	0	0	0	0	0	0
	MK967402	0	0	0	2	0	0	0	0	0	0	0	0	0
	MK977695	1	1	0	0	0	0	0	0	0	0	0	0	0
	MK977696	1	1	0	0	0	0	0	0	0	0	0	0	0
	MK977699	1	0	0	0	0	0	0	0	0	0	0	0	0
	MK977700	1	0	0	0	0	0	0	0	0	0	0	0	0
	MK977701	0	1	0	0	0	0	0	0	0	0	0	0	0
	MK977703	0	1	1	0	0	0	0	0	0	0	0	0	0
	MK977704	0	0	1	0	0	0	0	0	0	0	0	0	0
	MK977705	0	0	1	1	0	0	0	0	0	0	0	0	0
	MK977707	1	1	0	0	0	0	0	0	0	0	0	0	0
	MK977708	1	0	0	0	0	0	0	0	0	0	0	0	0
	MK977709	2	0	0	0	0	0	0	0	0	0	0	0	0
	MK977710	0	0	1	0	0	0	0	0	0	0	0	0	0
	MK977711	1	0	0	2	0	0	0	0	0	0	0	0	0
	MK977712	0	0	1	0	0	0	0	0	0	0	0	0	0
	MK977714	0	1	1	0	0	0	0	0	0	0	0	0	0
	MK977715	0	0	1	0	0	0	0	0	0	0	0	0	0
	MN010755	0	1	1	1	0	0	0	0	0	0	0	0	0
	MN010758	0	0	1	0	0	0	0	0	0	0	0	0	0
	MN010759	0	1	1	1	0	0	0	0	0	0	0	0	0
	MN010760	0	1	0	0	0	0	0	0	0	0	0	0	0
	MN010762	0	1	1	0	0	0	0	0	0	0	0	0	0
	MN062701	0	0	0	2	0	0	0	0	0	0	0	0	0
	MN062704	0	1	0	0	0	0	0	0	0	0	0	0	0
	MN062705	0	0	0	1	0	0	0	0	0	0	0	0	0
	MN062706	0	0	1	0	0	0	0	0	0	0	0	0	0
	MN062707	0	0	0	0	1	0	0	0	0	0	0	0	0
	MN062708	0	0	1	0	0	0	0	0	0	0	0	0	0
	MN062714	0	0	0	0	0	0	0	0	1	0	0	0	0
	MN062715	0	0	1	0	0	0	0	0	0	0	0	0	0
	MN062716	0	1	0	0	0	0	0	0	0	0	0	0	0
	MN062718	0	0	1	0	0	0	0	0	0	0	0	0	0
	MN096355	0	1	0	0	0	0	0	0	0	0	0	0	0
	MN096361	1	0	0	1	0	0	0	0	0	0	0	0	0
	MN096363	1	0	1	0	0	0	0	0	0	0	0	0	0
	MN096364	1	0	0	1	0	0	0	0	0	0	0	0	0
	MN096366	0	1	0	0	0	0	0	0	0	0	0	0	0
	MN096370	1	1	0	0	0	0	0	0	0	0	0	0	0
	MN096371	1	0	0	2	0	0	0	0	0	0	0	0	0
	MN096374	0	0	0	0	0	0	0	0	1	0	0	0	0
	MN096375	0	0	0	1	0	0	1	0	0	0	0	0	0
	MN096376	0	0	0	1	0	0	0	0	0	0	0	0	0
	MN096377	2	0	1	1	0	0	0	0	0	0	0	0	0
	MN096380	2	0	1	1	0	0	0	0	0	0	0	0	0
	MN096381	0	0	0	1	0	0	1	0	0	0	0	0	0
	MN096382	2	0	0	1	0	0	0	0	0	0	0	0	0
	MN183280	0	0	0	0	1	0	0	0	0	0	0	0	0
	MN183285	0	0	0	0	1	0	0	0	0	0	0	0	0
	MN183286	0	0	0	2	0	0	0	0	0	0	0	0	0
	MN204498	0	0	0	1	0	0	0	0	0	0	0	0	0
	MN204502	2	1	0	0	0	0	0	0	0	0	0	0	0
	MN224564	1	0	0	0	0	0	0	0	0	1	0	1	0
	MN224565	1	0	0	0	0	0	0	0	0	1	0	1	0
	MN234161	0	1	0	0	0	0	0	0	0	0	0	0	0
	MN234165	1	0	0	0	0	0	0	0	0	0	0	0	0
	MN234166	1	0	1	0	0	0	0	0	0	0	0	0	0
	MN234167	0	0	0	1	0	0	0	0	0	0	0	0	0
	MN234169	0	0	1	0	0	0	0	0	0	0	0	0	0
	MN234172	1	1	1	0	0	0	0	0	0	0	0	0	0
	MN234174	1	0	0	0	0	0	0	0	0	0	0	0	0
	MN234176	1	0	0	0	0	0	0	0	0	0	0	0	0
	MN234178	0	1	0	0	0	0	0	0	0	0	0	0	0
	MN234179	0	1	1	0	0	0	0	0	0	0	0	0	0
	MN234182	1	0	1	0	0	0	0	0	0	0	0	0	0
	MN234184	1	0	1	0	0	0	0	0	0	0	0	0	0
	MN234187	2	0	1	1	0	0	0	0	0	0	0	0	0
	MN234188	0	0	0	1	0	0	0	0	0	0	0	0	0
	MN234189	0	0	0	1	0	0	0	0	0	0	0	0	0
	MN234191	0	1	1	0	0	0	0	0	0	0	0	0	0
	MN234192	0	1	0	0	0	0	0	0	0	0	1	0	0
	MN234193	0	0	0	0	1	0	0	0	0	0	0	0	0
	MN234195	1	0	1	0	0	0	0	0	0	0	0	0	0
	MN234197	1	0	1	0	0	0	0	0	0	0	0	0	0
	MN234198	1	0	1	0	0	0	0	0	0	0	0	0	0
	MN234199	1	0	0	0	0	0	0	0	0	0	0	0	0
	MN234201	1	0	0	0	0	0	0	0	0	0	0	0	0
	MN234203	0	0	1	0	0	0	0	0	0	0	0	0	0
	MN234205	1	0	1	0	0	0	0	0	0	0	0	0	0
	MN234206	1	0	0	0	0	0	0	0	0	0	0	0	0
	MN234208	0	1	0	0	0	0	1	0	0	0	0	0	0
	MN234209	0	0	0	1	0	0	0	0	0	0	0	0	0
	MN234211	1	0	0	0	0	0	0	0	0	0	0	0	0
	MN234212	0	1	0	0	0	0	0	0	0	0	0	0	0
	MN234216	0	1	0	0	0	0	0	0	0	0	0	0	0
	MN234218	0	1	1	0	0	0	0	0	0	0	0	0	0
	MN234226	1	0	0	0	0	0	0	0	0	0	0	0	0
	MN234228	2	0	1	1	0	0	0	0	0	0	0	0	0
	MN234230	1	0	1	0	0	0	0	0	0	0	0	0	0
	MN234231	1	0	1	0	0	0	0	0	0	0	0	0	0
	MN234236	1	0	1	0	0	0	0	0	0	0	0	0	0
	MN276192	0	0	0	0	1	0	0	0	0	0	0	0	0
	MN284892	0	1	1	1	0	0	0	0	0	0	0	0	0
	MN284895	1	0	0	0	0	0	0	0	0	0	0	0	0
	MN284898	0	0	0	1	0	0	0	0	0	0	0	0	0
	MN284900	0	0	1	0	0	0	0	0	0	0	0	0	0
	MN284903	0	0	1	0	0	0	0	0	0	0	0	0	0
	MN284906	0	1	0	0	0	0	0	0	0	0	0	0	0
	MN310541	0	0	0	1	0	0	0	0	0	0	0	0	0
	MN310542	0	0	0	1	0	0	0	0	0	0	0	0	0
	MN310544	2	0	0	0	0	0	0	0	0	0	0	0	0
	MN310545	2	1	0	0	0	0	0	0	0	0	0	0	0
	MN310546	1	0	0	0	0	0	0	0	0	0	0	0	0
	MN310548	2	1	0	0	0	0	0	0	0	0	0	0	0
	MN329673	0	0	0	0	0	1	0	0	0	0	0	0	0
	MN329674	0	1	1	0	0	0	0	0	0	0	0	0	0
	MN329675	0	0	0	0	0	0	0	0	1	0	0	0	0
	MN329676	0	1	1	0	0	0	0	0	0	0	0	0	0
	MN329679	0	1	1	1	0	0	0	0	0	0	0	0	0
	MN369738	0	1	0	0	0	0	0	0	0	0	0	0	0
	MN369739	1	1	0	0	0	0	0	0	0	0	0	0	0
	MN369740	0	1	1	0	0	0	0	0	0	0	0	0	0
	MN369742	1	0	1	0	0	0	0	0	0	0	0	0	0
	MN369743	1	0	0	2	0	0	0	0	0	0	0	0	0
	MN369744	0	1	0	0	0	0	0	0	0	0	0	0	0
	MN369745	0	1	1	1	0	0	0	0	0	0	0	0	0
	MN369746	1	0	1	0	0	0	0	0	0	0	0	0	0
	MN369747	1	0	0	0	0	0	0	0	0	0	0	0	0
	MN369749	2	1	0	0	0	0	0	0	0	0	0	0	0
	MN369750	1	0	0	2	0	0	0	0	0	0	0	0	0
	MN369751	1	1	0	0	0	0	0	0	0	0	0	0	0
	MN369752	1	1	0	0	0	0	0	0	0	0	0	0	0
	MN369753	0	0	1	0	0	0	0	0	0	0	0	0	0
	MN369754	1	0	0	0	0	0	0	0	0	0	0	0	0
	MN369755	1	1	0	0	0	0	0	0	0	0	0	0	0
	MN369756	0	0	0	1	0	0	0	0	0	0	0	0	0
	MN369757	1	0	0	2	0	0	0	0	0	0	0	0	0
	MN369762	1	0	0	0	0	0	0	0	0	0	0	0	0
	MN369764	0	0	0	1	0	0	0	0	0	0	0	0	0
	MN369766	0	0	1	0	0	0	0	0	0	0	0	0	0
	MN428047	2	1	0	0	0	0	0	0	0	0	0	0	0
	MN428051	2	1	0	0	0	0	0	0	0	0	0	0	0
	MN428053	0	1	0	0	0	0	0	0	0	0	0	0	0
	MN428055	0	1	1	0	0	0	0	0	0	0	0	0	0
	MN428056	0	1	1	0	0	0	0	0	0	0	0	0	0
	MN428057	0	2	1	0	0	0	0	0	0	0	0	0	0
	MN428059	1	0	0	1	0	0	0	0	0	0	0	0	0
	MN428060	1	0	0	2	0	0	0	0	0	0	0	0	0
	MN428061	0	1	1	0	0	0	0	0	0	0	0	0	0
	MN428062	0	1	1	1	0	0	0	0	0	0	0	0	0
	MN428063	0	0	1	0	0	0	0	0	0	0	0	0	0
	MN428064	0	1	1	1	0	0	0	0	0	0	0	0	0
	MN428065	0	0	0	0	1	0	0	0	0	0	0	0	0
	MN428066	0	0	0	0	1	0	0	0	0	0	0	0	0
	MN444868	0	1	0	0	0	0	0	0	0	0	0	0	0
	MN444870	1	0	1	1	0	0	0	0	0	0	0	0	0
	MN444874	1	0	1	0	0	0	0	0	0	0	0	0	0
	MN444875	0	1	0	0	0	0	0	0	0	0	0	0	0
	MN444876	1	0	0	2	0	0	0	0	0	0	0	0	0
	MN484599	1	0	0	2	0	0	0	0	0	0	0	0	0
	MN484600	0	0	1	0	0	1	0	0	0	0	0	0	0
	MN484601	1	0	0	0	0	0	0	0	0	0	0	0	0
	MN497953	0	0	1	0	0	0	0	0	0	0	0	0	0
	MN585965	0	1	0	0	0	0	0	0	0	0	0	0	0
	MN585967	0	1	0	0	0	0	0	0	0	0	0	0	0
	MN585968	0	0	1	0	0	0	0	0	0	0	0	0	0
	MN585969	0	0	1	0	0	0	0	0	0	0	0	0	0
	MN585972	1	0	0	0	0	0	0	0	0	0	0	0	0
	MN585973	1	1	0	0	0	0	0	0	0	0	0	0	0
	MN585975	2	1	0	0	0	0	0	0	0	0	0	0	0
	MN585979	0	0	1	0	0	0	0	0	0	0	0	0	0
	MN585981	0	0	1	0	0	0	0	0	0	0	0	0	0
	MN585983	0	0	1	0	0	0	0	0	0	0	0	0	0
	MN585987	2	1	0	0	0	0	0	0	0	0	0	0	0
	MN585989	0	0	1	0	0	0	0	0	0	0	0	0	0
	MN585990	0	1	1	1	0	0	0	0	0	0	0	0	0
	MN585992	1	0	0	0	0	0	0	0	0	0	0	0	0
	MN585995	2	1	0	0	0	0	0	0	0	0	0	0	0
	MN585998	0	0	1	0	0	0	0	0	0	0	0	0	0
	MN586001	1	0	0	0	0	0	0	0	0	0	0	0	0
	MN586002	0	0	1	0	0	0	0	0	0	0	0	0	0
	MN586004	2	1	0	0	0	0	0	0	0	0	0	0	0
	MN586005	2	1	0	0	0	0	0	0	0	0	0	0	0
	MN586006	0	0	0	0	0	0	0	0	1	0	0	0	0
	MN586008	0	1	1	1	0	0	0	0	0	0	0	0	0
	MN586009	0	0	0	1	0	0	1	0	0	0	0	0	0
	MN586010	0	1	1	1	0	0	0	0	0	0	0	0	0
	MN586011	2	1	0	0	0	0	0	0	0	0	0	0	0
	MN586012	2	1	0	0	0	0	0	0	0	0	0	0	0
	MN586013	1	0	0	1	0	0	0	0	0	0	0	0	0
	MN586014	2	0	0	2	0	0	0	0	0	0	0	0	0
	MN586017	1	0	0	1	0	0	0	0	0	0	0	0	0
	MN586018	2	0	0	1	0	0	0	0	0	0	0	0	0
	MN586019	1	0	0	1	0	0	0	0	0	0	0	0	0
	MN586023	2	0	0	1	0	0	0	0	0	0	0	0	0
	MN586024	1	0	0	1	0	0	0	0	0	0	0	0	0
	MN586025	1	0	1	0	0	0	0	0	0	0	0	0	0
	MN586026	0	0	1	0	0	0	0	0	0	0	0	0	0
	MN586028	0	0	1	0	0	0	0	0	0	0	0	0	0
	MN586029	0	0	0	2	0	0	0	0	0	0	0	0	0
	MN586030	2	0	1	1	0	0	0	0	0	0	0	0	0
	MN586031	0	1	0	0	0	0	0	0	0	0	0	0	0
	MN586032	1	0	0	1	0	0	0	0	0	0	0	0	0
	MN586033	0	1	0	0	0	0	0	0	0	0	0	0	0
	MN586034	1	0	0	1	0	0	0	0	0	0	0	0	0
	MN586035	1	0	0	1	0	0	0	0	0	0	0	0	0
	MN586037	1	0	0	1	0	0	0	0	0	0	0	0	0
	MN586040	1	0	0	0	0	0	0	0	0	0	0	0	0
	MN586041	1	0	0	1	0	0	0	0	0	0	0	0	0
	MN586043	1	0	0	1	0	0	0	0	0	0	0	0	0
	MN586044	1	1	0	1	0	0	0	0	0	0	0	0	0
	MN586047	0	0	1	0	0	0	0	0	0	0	0	0	0
	MN586048	0	0	1	0	0	0	0	0	0	0	0	0	0
	MN586050	1	0	0	1	0	0	0	0	0	0	0	0	0
	MN586051	1	0	0	1	0	0	0	0	0	0	0	0	0
	MN586052	2	0	0	1	0	0	0	0	0	0	0	0	0
	MN586055	0	1	0	0	0	0	0	0	0	0	0	0	0
	MN586058	0	1	0	0	0	0	0	0	0	0	0	0	0
	MN586063	0	0	1	0	0	0	0	0	0	0	0	0	0
	MN617841	2	0	0	1	0	0	0	0	0	0	0	0	0
	MN617842	0	1	0	0	0	1	0	0	0	0	0	0	0
	MN617843	0	1	0	0	0	0	0	0	0	0	0	0	0
	MN617845	0	1	0	0	0	0	0	0	0	0	0	0	0
	MN703406	2	0	0	1	0	0	0	0	0	0	0	0	0
	MN703408	0	0	1	0	0	0	0	0	0	0	0	0	0
	MN703409	0	0	1	0	0	1	0	0	0	0	0	0	0
	MN703410	2	0	1	1	0	0	0	0	0	0	0	0	0
	MN703415	0	1	0	0	0	0	0	0	0	0	0	0	0
	MN728684	0	0	1	0	0	0	0	0	0	0	0	0	0
	MN735431	2	1	0	0	0	0	0	0	0	0	0	0	0
	MN735432	1	0	0	0	0	0	0	0	0	0	0	0	0
	MN735433	2	1	0	0	0	0	0	0	0	0	0	0	0
	MN735434	0	0	0	0	1	0	0	0	0	0	0	0	0
	MN813685	0	1	0	0	0	0	0	0	0	0	0	0	0
	MN813686	0	1	0	0	0	0	0	0	0	0	0	0	0
	MN813694	0	2	0	0	0	0	0	0	0	0	0	0	0
	MN813695	0	1	1	0	0	1	0	0	0	0	0	0	0
	MN813698	2	0	0	2	0	0	0	0	0	0	0	0	0
	MN813699	0	0	1	0	0	0	0	0	0	0	0	0	0
	MN892485	1	0	0	0	0	0	0	0	0	0	0	0	0
	MN908684	0	1	1	0	0	0	0	0	0	0	0	0	0
	MN908685	1	0	0	0	0	0	0	0	0	0	0	0	0
	MN908687	1	1	0	0	0	0	0	0	0	0	0	0	0
	MN908688	2	1	0	0	0	0	0	0	0	0	0	0	0
	MN908690	0	0	0	0	0	0	0	0	1	0	0	0	0
	MN908691	0	0	2	1	0	1	0	0	0	0	0	0	0
	MN908692	1	0	1	0	0	0	0	0	0	0	0	0	0
	MN908693	0	1	0	0	0	0	0	0	0	0	0	0	0
	MN945899	0	1	0	0	0	0	0	0	0	0	0	0	0
	MN945900	2	1	0	0	0	0	0	0	0	0	0	0	0
	MN945901	1	0	0	0	0	0	0	0	0	0	0	0	0
	MN945903	0	1	0	0	0	0	0	0	0	0	0	0	0
	MN945905	1	0	1	0	0	0	0	0	0	0	0	0	0
	MT024860	0	0	0	0	0	0	0	0	1	0	0	0	0
	MT024865	1	0	0	1	0	0	0	0	0	0	0	0	0
	MT024867	0	1	1	0	0	0	0	0	0	0	0	0	0
	MT024870	0	0	1	0	0	1	0	0	0	0	0	0	0
	MT024872	1	0	0	1	0	0	0	0	0	0	0	0	0
	MT114158	0	0	1	0	0	0	0	0	0	0	0	0	0
	MT114159	1	0	2	0	0	0	0	0	0	0	0	0	0
	MT114160	1	0	1	0	0	0	0	0	0	0	0	0	0
	MT114162	1	0	0	0	0	0	0	0	0	0	0	0	0
	MT114164	2	0	0	0	0	0	0	0	0	0	0	0	0
	MT114165	1	0	0	1	0	0	0	0	0	0	0	0	0
	MT114167	1	0	0	0	0	0	0	0	0	0	0	0	0
	MT310853	0	0	0	0	0	0	1	0	1	0	0	0	0
	MT310858	0	0	1	0	0	0	0	0	0	0	0	0	0
	MT310859	1	0	0	0	0	0	0	0	0	0	0	0	0
	MT310860	1	0	0	0	0	0	0	0	0	0	0	0	0
	MT310862	0	0	0	1	0	0	0	0	0	0	0	0	0
	MT310863	0	1	0	0	0	0	0	0	0	0	0	0	0
	MT310864	0	1	1	1	0	0	0	0	0	0	0	0	0
	MT310865	1	0	0	2	0	0	0	0	0	0	0	0	0
	MT310867	0	1	0	0	0	0	0	0	0	0	0	0	0
	MT310868	0	1	0	0	0	0	0	0	0	0	0	0	0
	MT310869	1	0	0	0	0	0	0	0	0	0	0	0	0
	MT310872	0	1	0	0	0	0	0	0	0	0	0	0	0
	MT310875	1	0	0	0	0	0	0	0	0	0	0	0	0
	MT310876	0	0	1	0	0	0	0	0	0	0	0	0	0
	MT310877	0	0	1	0	0	0	0	0	0	0	0	0	0
	MT310878	0	0	1	0	0	0	0	0	0	0	0	0	0
	MT310879	0	0	1	0	0	0	0	0	0	0	0	0	0
	MT310880	0	0	1	0	0	0	0	0	0	0	0	0	0
	MT310881	0	0	1	0	0	0	0	0	0	0	0	0	0
	MT310883	0	0	1	0	0	0	0	0	0	0	0	0	0
	MT310884	0	0	1	0	0	0	0	0	0	0	0	0	0
	MT310885	0	0	1	0	0	0	0	0	0	0	0	0	0
	MT310886	0	0	1	0	0	0	0	0	0	0	0	0	0
	MT310887	1	0	0	0	0	0	0	0	0	0	0	0	0
	MT310888	1	0	0	0	0	0	0	0	0	0	0	0	0
	MT310889	1	0	0	0	0	0	0	0	0	0	0	0	0
	MT310890	1	0	0	0	0	0	0	0	0	0	0	0	0
	MT310891	1	0	0	0	0	0	0	0	0	0	0	0	0
	MT310893	2	0	0	0	0	0	0	1	0	0	0	0	0
	MT310894	0	0	1	0	0	0	0	0	0	0	0	0	0
	MT310896	0	0	0	0	0	0	0	0	1	0	0	0	0
	MT310898	0	2	0	0	0	0	0	0	0	1	1	1	0
	MT316458	0	1	1	1	0	0	0	0	0	0	0	0	0
	MT316459	0	1	1	1	0	0	0	0	0	0	0	0	0
	MT316460	0	1	0	0	0	0	0	0	0	0	0	0	0
	MT316462	0	1	1	1	0	0	0	0	0	0	0	0	0
	MT316463	0	1	0	0	0	0	0	0	0	0	0	0	0
	NC_031076	1	0	0	0	0	0	0	0	0	0	0	0	0
	NC_031108	1	0	0	0	0	0	0	0	0	0	0	0	0
	Z18946	0	0	1	0	0	0	0	0	0	0	0	0	0

## Sheet: Table S3
	Supplementary Table 3: List of genes and their quantitative distribution within 5 kb flanking whiB genomic loci regions identified within the actinobacteriophage genomes according to assigned clusters.
	Domains	All	AL	AQ	BA	BC	BE	BG	BH	BK	BV	BW	BX	CB	CE	CQ	CR	CX	CY	DF	DL	DN	DO	DP	DS	DU	DY	E	EK	EL	EN	F	FC	GD	I	J	K	L	M	N	P	Q	Singleton	T	V	W	Z
	HP	100	100	100	100	100	100	100	100	100	100	100	100	100	100	100	100	100	100	100	100	100	100	100	100	100	100	100	100	100	100	100	100	100	100	100	100	100	100	100	100	100	100	100	100	100	100
	WhiB	100	100	100	100	100	100	100	100	100	100	100	100	100	100	100	100	100	100	100	100	100	100	100	100	100	100	100	100	100	100	100	100	100	100	100	100	100	100	100	100	100	100	100	100	100	100
	DUF732	37.9	0	0	0	0	0	0	50	0	0	0	0	0	0	0	0	0	0	0	0	0	0	0	0	0	0	0	0	0	0	99.3	0	0	100	11.8	0	0	0	48	100	0	13.8	0	0	0	0
	PHA02446	29.7	0	0	0	0	0	0	0	0	0	0	0	0	0	0	0	0	0	0	0	0	0	0	0	0	0	0	0	0	0	84.4	0	0	25	0	0	0	0	0	0	0	17.2	100	0	100	0
	HTH_7	26.3	0	0	0	0	0	0	0	0	0	0	0	0	0	0	0	0	0	0	0	0	0	0	0	0	0	0	0	0	0	74	0	0	0	94.1	0	0	0	0	0	0	0	0	0	0	0
	SSB	25.2	0	0	0	100	0	0	0	0	100	40	0	0	0	100	0	0	0	0	100	0	0	0	0	50	0	99	0	0	0	0	0	0	0	0	0	98.6	100	0	0	0	27.6	0	100	0	0
	Phage_integrase	19.8	0	0	0	0	0	0	0	0	0	0	0	0	0	0	0	0	0	0	0	0	0	0	0	0	100	0	0	0	0	7.6	0	0	25	0	95.8	0	0	98	0	0	3.4	100	0	0	0
	AAA_24	18.7	100	100	0	0	0	0	0	0	0	0	0	0	0	0	0	0	100	0	0	23.1	0	0	0	0	0	0	0	0	0	52.2	0	100	0	0	0	0	0	0	0	0	3.4	0	0	0	0
	CLP_protease	17.6	0	0	0	0	0	0	0	0	0	0	0	0	0	0	0	0	0	0	0	0	0	0	0	0	0	96.9	0	0	0	0	0	0	0	0	0	80.8	10	0	0	0	0	0	0	0	0
	HTH_17	15.3	0	0	0	0	0	0	0	0	0	0	100	0	0	0	100	50	50	100	0	7.7	0	0	0	0	0	0	0	0	0	10	0	0	0	0	84.4	0	0	0	33.3	0	6.9	100	0	0	0
	Bro-N	14.9	0	0	0	0	0	0	0	0	100	80	0	0	0	0	0	0	0	0	0	7.7	0	0	0	0	0	0	0	0	0	38.4	0	0	100	0	0	1.4	0	0	33.3	0	13.8	0	0	0	0
	N6_N4_Mtase	14.9	0	0	0	0	0	0	0	0	0	0	100	0	0	0	0	0	50	0	0	38.5	0	0	0	0	0	62.5	0	0	0	19	0	0	0	0	0	0	0	0	0	9.1	13.8	0	0	0	100
	PHA02448	13.9	0	0	0	0	0	0	0	0	0	0	0	0	0	0	0	0	0	0	0	0	0	0	0	0	0	0	0	0	0	41.9	0	0	0	0	0	0	0	0	0	0	0	0	0	0	0
	PHA02447	13.6	0	0	0	0	0	0	0	0	0	0	0	0	0	0	0	0	0	0	0	0	0	0	0	0	0	0	0	0	0	41.2	0	0	0	0	0	0	0	0	0	0	0	0	0	0	0
	Early_65_kDa_protein	13.2	0	0	0	0	0	0	0	0	0	0	0	0	0	0	0	0	0	0	0	0	0	0	0	0	0	99	0	0	0	0	0	0	0	0	0	27.4	0	0	0	0	0	0	0	0	0
	HTH_3	12.9	0	0	0	0	0	0	0	0	33.3	60	0	0	0	0	0	0	0	0	0	23.1	0	0	0	0	0	3.1	0	0	0	30.8	0	0	0	0	0	0	0	2	100	0	3.4	85.7	0	0	0
	RNase_T	12.8	0	0	100	0	0	0	0	0	0	0	0	0	0	0	0	100	0	100	0	0	0	0	0	0	0	0	0	0	0	0	0	0	0	0	100	0	0	0	0	0	6.9	0	0	0	0
	AAA_33	11.6	0	0	0	0	0	0	0	0	0	0	0	0	0	0	0	0	0	0	0	0	0	0	0	0	0	91.7	0	0	0	0	0	0	0	58.8	0	4.1	0	0	0	0	0	0	0	0	0
	Genome_polyprotein	11.2	0	0	0	20	41.4	11.1	25	18.2	0	0	0	0	0	0	0	0	0	0	0	0	0	0	33.3	50	100	0	7.1	0	0	2.8	0	0	0	0	3.1	11	20	64	0	100	27.6	0	0	0	0
	DUF3310	10.1	0	0	0	0	0	0	0	0	0	0	0	0	0	0	0	0	0	0	0	0	0	0	0	0	0	0	0	0	0	0	0	0	0	0	90.6	0	0	0	0	0	3.4	0	0	0	0
	NAPRTase	8.6	0	0	0	0	0	0	0	0	0	0	0	0	0	50	0	0	0	0	0	0	0	0	0	0	0	0	0	0	0	0	0	0	0	5.9	0	100	0	0	0	0	0	0	0	0	0
	DNA_methylase	8	0	0	0	0	0	77.8	0	0	0	20	100	0	0	0	0	0	0	0	0	0	0	0	50	0	0	0	0	0	0	17.3	0	0	0	35.3	0	0	0	0	0	0	3.4	0	0	0	0
	RecT	8	0	0	0	0	0	0	0	0	100	40	100	0	0	0	0	0	0	0	0	0	0	0	0	0	0	0	0	0	0	0	0	0	100	0	0	0	0	100	100	0	10.3	0	0	0	0
	ANT	6.9	0	0	0	0	0	0	0	0	0	0	0	0	0	0	0	0	0	0	0	46.2	0	0	0	0	0	0	0	0	0	17	0	0	0	0	0	0	0	0	66.7	0	3.4	0	0	0	0
	YqaJ	6.8	0	0	0	0	0	0	0	0	0	0	100	0	0	0	0	0	0	0	0	61.5	0	0	0	0	0	0	0	0	0	1	0	0	0	0	0	0	0	82	33.3	0	10.3	0	0	0	0
	Outer_capsid_protein_VP3	6.6	0	0	0	0	0	0	0	0	0	0	0	0	0	0	0	0	0	0	0	0	0	0	0	0	0	0	0	0	0	20.1	0	0	0	0	0	0	0	0	0	0	0	0	0	0	0
	Glutaredoxin	6	0	0	0	0	0	0	0	0	0	0	0	0	0	100	0	0	0	0	100	0	0	0	0	0	0	0	0	0	0	0	0	0	0	0	0	0	0	88	0	0	10.3	0	0	0	0
	SNF2_N	6	100	0	0	0	0	0	62.5	0	0	0	0	0	0	0	0	50	0	33.3	0	7.7	0	0	0	0	0	0	0	0	0	11.8	0	100	0	0	0	0	0	0	0	0	3.4	0	0	0	0
	BetR	5.6	0	0	0	0	0	0	0	0	0	0	0	0	0	0	0	0	0	0	0	0	0	0	0	0	0	0	0	0	0	0	0	0	0	0	0	0	0	98	0	0	0	0	0	0	0
	DUF2510	5.4	0	0	0	0	0	0	0	0	0	0	0	0	0	0	0	0	0	0	0	0	0	0	0	0	0	0	0	0	0	0	0	0	0	0	0	0	0	94	0	0	0	0	0	0	0
	Intermediate_capsid_protein_VP6	5	0	0	0	0	0	0	0	0	0	0	0	100	0	0	0	0	0	0	0	0	0	0	0	0	0	0	0	0	0	14.5	0	0	0	0	0	0	0	0	0	0	0	0	0	0	0
	KTI12	5	0	0	0	0	0	0	0	0	0	0	0	0	0	0	0	0	0	0	0	0	0	0	0	0	0	0	0	0	0	0	0	0	0	0	0	60.3	0	0	0	0	0	0	0	0	0
	cas_csp1	4.9	0	0	0	0	0	0	0	0	0	0	0	0	0	0	0	0	0	0	0	0	0	0	0	0	0	0	0	0	0	0	0	0	0	0	44.8	0	0	0	0	0	0	0	0	0	0
	DUF3799	4.9	0	0	0	0	0	0	0	0	100	100	0	0	0	0	0	0	0	0	0	0	0	0	0	0	0	0	0	0	0	2.1	0	0	100	0	0	0	0	18	66.7	0	17.2	100	0	0	0
	DnaB_C	4.8	0	0	0	0	0	0	0	0	0	0	0	0	0	100	0	0	0	0	100	0	0	100	0	50	0	1	0	0	0	0	0	0	0	0	0	31.5	0	0	0	0	10.3	0	0	0	0
	HTH_Hin_like	4.8	0	0	0	0	0	0	0	0	0	0	0	0	0	0	0	0	0	0	0	7.7	0	0	0	0	0	0	0	0	0	14.2	0	0	0	0	0	0	0	0	0	0	0	0	0	0	0
	Pribosyltran	4.8	0	0	0	0	0	0	0	0	0	0	0	0	0	0	0	0	0	0	0	0	0	0	0	0	0	0	0	0	0	0	0	0	0	0	0	57.5	0	0	0	0	0	0	0	0	0
	putative_pyruvate_formate-lyase_activating_enzyme	4.7	0	0	0	0	0	0	0	0	0	0	0	0	0	0	0	0	0	0	0	0	0	0	0	0	0	0	0	0	0	0	0	0	0	0	42.7	0	0	0	0	0	0	0	0	0	0
	ChuT	4.4	0	0	0	0	0	0	0	0	0	0	0	0	0	0	0	0	0	0	0	0	0	0	0	0	0	39.6	0	0	0	0	0	0	0	0	0	0	0	0	0	0	0	0	0	0	0
	M14_CP_plant	4.4	0	0	0	0	0	0	0	0	0	0	0	0	0	0	0	0	0	0	0	0	0	0	0	0	0	39.6	0	0	0	0	0	0	0	0	0	0	0	0	0	0	0	0	0	0	0
	DnaB	4.1	0	0	0	0	0	0	0	0	0	0	0	0	0	0	0	0	0	0	0	0	0	0	0	50	0	1	0	0	0	0	0	0	0	0	0	1.4	100	0	0	0	13.8	0	100	0	0
	RNA-directed_RNA_polymerase	4.1	0	0	0	0	3.4	0	0	0	0	0	0	0	0	0	0	0	0	0	0	0	0	0	0	0	0	0	0	0	0	12.1	0	0	0	0	0	0	0	0	0	0	0	0	0	0	0
	COG5661	4	0	0	0	0	0	0	0	0	0	0	0	0	0	0	0	0	0	0	0	0	0	0	0	0	0	0	0	0	0	0	0	0	0	0	36.5	0	0	0	0	0	0	0	0	0	0
	PLN02362	3.9	0	0	0	0	0	0	0	0	0	0	0	0	0	0	0	0	0	0	0	0	0	0	0	0	0	0	0	0	0	0	0	0	0	0	35.4	0	0	0	0	0	0	0	0	0	0
	PHD_JADE1	3.7	0	0	0	0	0	0	0	0	0	0	0	0	0	0	0	0	0	0	0	0	0	0	0	0	0	33.3	0	0	0	0	0	0	0	0	0	0	0	0	0	0	0	0	0	0	0
	Zeta_toxin	3.7	0	100	0	0	0	0	0	0	0	0	0	0	0	0	0	0	0	0	0	0	0	0	0	0	0	0	0	0	0	0	0	0	0	41.2	0	32.9	0	0	0	0	0	0	0	0	0
	Endonuclease_7	3.6	0	0	0	0	0	0	0	0	0	0	0	0	0	100	0	0	0	0	0	0	0	0	0	0	0	1	0	0	0	0	0	0	0	58.8	0	4.1	60	0	0	0	10.3	0	0	0	0
	P	3.4	0	0	0	0	0	0	0	0	0	0	0	0	0	0	0	0	0	0	0	0	0	0	0	0	0	0	0	0	0	10.4	0	0	0	0	0	0	0	0	0	0	0	0	0	0	0
	Hemagglutinin_precursor	3.2	0	0	0	0	0	0	0	0	0	0	0	0	100	0	100	0	0	0	0	0	0	0	0	0	0	19.8	0	0	0	0.7	0	0	0	0	5.2	0	0	0	0	0	0	0	0	0	0
	NUMOD4	3.2	0	0	0	0	0	0	0	0	0	0	0	0	0	0	0	0	0	0	0	7.7	0	0	0	0	0	12.5	0	0	0	3.8	0	0	0	0	0	0	0	0	33.3	0	6.9	0	0	0	0
	PHA03348	3.2	0	0	0	0	0	0	0	0	0	0	0	0	0	0	0	0	0	0	0	0	0	0	0	0	0	0	0	0	0	0	0	0	0	0	0	38.4	0	0	0	0	0	0	0	0	0
	DUF1508	3.1	0	0	0	0	0	0	0	0	0	0	0	0	0	0	0	0	100	0	0	84.6	0	0	0	0	0	0	0	0	0	4.8	0	0	0	0	0	0	0	0	0	0	0	0	0	0	0
	DUF2800	3.1	0	0	0	0	0	0	0	0	0	0	0	0	0	0	0	100	0	100	0	0	0	0	0	0	0	0	100	0	0	0	0	0	0	0	0	0	0	0	0	0	0	0	0	0	0
	KTSC	3	0	0	0	0	89.7	0	0	0	0	0	0	0	0	0	0	0	0	0	0	0	0	0	0	0	0	0	0	0	0	0	0	0	0	0	0	0	0	0	0	0	0	0	0	0	0
	PRK15102	3	0	0	0	0	0	0	0	0	0	0	0	0	0	0	0	0	0	0	0	0	0	0	0	0	0	0	0	0	0	9	0	0	0	0	0	0	0	0	0	0	0	0	0	0	0
	HTH_31	2.9	0	0	0	0	0	0	0	0	0	0	0	0	0	0	0	0	0	0	0	0	0	0	0	0	0	0	0	0	0	8	0	0	0	0	0	0	0	0	0	0	6.9	0	0	0	0
	Prim-Pol	2.9	0	0	0	0	0	0	0	0	0	0	0	0	0	0	0	0	0	0	0	0	0	0	0	0	0	0	64.3	0	12.5	0	0	0	0	88.2	0	0	0	0	0	0	0	0	0	0	0
	Helicase_C	2.7	0	100	0	0	0	0	0	0	0	0	0	0	0	0	0	0	0	66.7	0	0	0	0	0	0	0	0	0	0	0	6.2	100	0	0	0	0	0	0	2	0	0	0	0	0	0	0
	Sigma70_r1_1	2.7	0	0	0	0	82.8	0	0	0	0	0	0	0	0	0	0	0	0	0	0	0	0	0	0	0	0	0	0	0	0	0	0	0	0	0	0	0	0	0	0	0	0	0	0	0	0
	Tripartite_terminase_subunit_UL15_homolog	2.7	0	0	0	0	0	0	0	0	0	0	0	0	0	0	0	0	0	0	0	0	0	0	0	0	0	0	0	0	0	0	0	0	0	0	0	32.9	0	0	0	0	0	0	0	0	0
	HNH_3	2.5	0	0	0	0	24.1	0	0	0	0	0	0	0	0	0	0	0	0	0	0	7.7	0	0	0	0	0	0	0	0	0	2.1	0	0	0	5.9	0	5.5	0	0	0	0	10.3	0	0	0	0
	Regulatory_protein_mnt	2.5	0	0	0	0	0	0	0	0	0	0	0	0	0	0	0	0	0	0	0	0	0	0	0	0	0	0	0	0	0	7.6	0	0	0	0	0	0	0	0	0	0	0	0	0	0	0
	DUF5051	2.4	0	0	0	0	0	0	0	0	0	0	0	0	0	0	0	0	0	0	0	0	0	0	0	0	0	0	0	0	0	6.6	0	0	0	0	0	0	0	4	0	0	0	0	0	0	0
	GIY-YIG	2.4	0	0	0	0	0	0	0	0	0	0	0	0	0	0	0	0	0	0	0	0	0	0	0	0	0	0	0	0	0	7.3	0	0	0	0	0	0	0	0	0	0	0	0	0	0	0
	HNH	2.3	0	0	0	0	0	0	0	0	0	20	0	0	0	0	0	0	0	0	0	23.1	0	25	50	0	0	0	0	0	0	2.4	0	0	0	17.6	0	0	0	0	0	0	3.4	0	0	0	0
	Phage_CI_repr	2.3	0	0	0	0	0	0	0	0	0	0	0	0	0	0	0	0	0	0	0	0	0	0	0	0	0	0	0	0	0	0	0	0	0	0	11.5	0	0	18	0	0	0	0	0	0	0
	Envelope_glycoprotein_precursor	2.2	0	0	0	0	0	0	0	0	0	0	0	0	0	0	0	0	0	0	0	0	0	0	0	0	0	0	0	0	0	6.6	0	0	0	0	0	0	0	0	0	0	0	0	0	0	0
	Non-structural_polyprotein	2.2	0	0	0	0	0	0	0	0	0	20	0	0	0	0	0	0	0	0	0	0	0	0	0	0	0	11.5	0	0	0	0.3	0	0	0	0	6.2	0	0	0	0	0	0	0	0	0	0
	Replicase_polyprotein_1ab	2.2	0	0	0	0	37.9	0	0	0	0	0	0	50	0	0	0	0	0	0	0	0	0	0	0	0	0	0	0	0	0	1.4	0	0	0	0	1	0	0	0	33.3	0	0	0	0	0	0
	DUF4406	2.1	0	0	0	0	0	0	0	0	0	20	0	0	0	0	0	0	0	0	0	0	0	0	0	0	0	0	0	0	0	0	0	0	0	0	9.4	0	0	0	0	0	0	0	100	0	0
	HATPase_c_3	2.1	0	0	0	0	48.3	0	0	36.4	0	0	0	0	0	0	0	0	0	0	0	0	0	0	0	0	0	0	0	0	0	0	0	0	0	0	0	0	0	0	0	0	0	0	0	0	0
	Thioredoxin	2.1	0	0	0	0	62.1	0	0	0	0	0	0	0	0	0	0	0	0	0	0	0	0	0	0	0	0	0	0	0	0	0	0	0	0	0	0	0	0	0	0	0	0	0	0	0	0
	COG3877	1.9	0	0	0	0	0	0	0	0	0	0	0	0	0	0	0	0	0	0	0	0	0	0	0	0	0	0	0	0	0	5.9	0	0	0	0	0	0	0	0	0	0	0	0	0	0	0
	PrsA	1.9	0	0	0	0	0	0	0	0	0	0	0	0	0	0	0	0	0	0	0	0	0	0	0	0	0	0	0	0	0	0	0	0	0	0	0	23.3	0	0	0	0	0	0	0	0	0
	RNase_H_2	1.9	0	0	0	0	0	0	0	0	0	0	0	0	0	0	0	0	0	0	0	0	0	0	0	0	0	0	0	0	0	0	0	100	0	0	0	0	70	0	0	0	6.9	0	0	0	0
	Acetolactate_synthase_catabolic	1.8	0	0	0	0	0	0	0	0	0	0	0	0	0	0	0	0	0	0	0	0	0	0	0	0	0	0	0	0	0	0	0	0	0	0	0	0	0	32	0	0	0	0	0	0	0
	dCMP_cyt_deam_1	1.8	0	0	0	0	48.3	0	0	0	0	0	0	100	0	0	0	0	0	0	0	0	0	0	0	0	0	0	0	0	0	0	0	0	0	0	0	0	0	0	0	0	0	0	0	0	0
	Rus	1.8	0	0	0	0	0	0	0	0	0	0	0	0	0	0	0	0	0	0	0	0	0	0	0	0	0	0	0	0	0	0	0	0	0	0	0	21.9	0	0	0	0	0	0	0	0	0
	COG4559	1.7	0	0	0	0	0	0	0	0	0	0	0	0	0	0	0	0	0	0	0	0	0	0	0	0	0	0	0	0	0	5.2	0	0	0	0	0	0	0	0	0	0	0	0	0	0	0
	DNA_pol_A_pol_I_A	1.7	0	0	0	0	0	0	0	0	0	0	0	0	0	0	0	0	0	0	0	0	0	0	0	0	0	0	100	0	0	0	0	0	0	0	1	0	0	0	0	0	0	0	0	0	0
	Metallophos	1.7	0	0	0	0	44.8	0	0	18.2	0	0	0	0	0	0	0	0	0	0	0	0	0	0	0	0	0	0	0	0	0	0	0	0	0	0	0	0	0	0	0	0	0	0	0	0	0
	NtrY	1.7	0	0	0	0	0	0	0	0	0	0	0	0	0	0	0	0	0	0	0	0	0	0	0	0	0	0	0	0	0	5.2	0	0	0	0	0	0	0	0	0	0	0	0	0	0	0
	RusA	1.7	0	0	0	0	0	0	0	0	0	0	0	0	0	0	0	0	0	100	0	0	0	0	0	0	0	0	0	0	0	0	0	0	100	0	0	0	0	8	66.7	0	0	0	0	0	0
	COG0645	1.6	0	0	0	0	0	0	0	0	0	0	0	0	0	0	0	0	0	0	0	0	0	0	0	0	0	0	0	0	0	4.8	0	0	0	0	0	0	0	0	0	0	0	0	0	0	0
	Dam	1.6	0	0	0	0	0	0	0	0	33.3	20	0	0	0	0	0	0	100	0	0	7.7	0	0	0	25	0	0	0	0	0	2.1	0	0	0	0	0	0	0	0	0	0	6.9	0	0	0	0
	DEXHc_DHX32	1.6	0	0	0	0	0	0	0	0	0	0	0	0	0	0	0	0	0	0	0	0	0	0	0	0	0	14.6	0	0	0	0	0	0	0	0	0	0	0	0	0	0	0	0	0	0	0
	PRK09786	1.6	0	0	0	0	0	0	0	0	0	0	0	0	0	0	0	0	0	0	0	0	0	0	0	0	0	0	0	0	0	0	0	0	0	0	0	19.2	0	0	0	0	0	0	0	0	0
	PRK10555	1.6	0	0	0	0	0	0	0	0	0	0	0	0	0	0	0	0	0	0	0	0	0	0	0	0	0	0	0	0	0	0	0	0	0	0	0	0	0	28	0	0	0	0	0	0	0
	Baseplate_assembly_protein_V	1.5	0	0	0	0	0	0	0	0	0	0	0	0	0	0	0	0	0	0	0	0	0	0	0	0	0	0	0	0	0	0	0	0	0	0	0	17.8	0	0	0	0	0	0	0	0	0
	Gag-Pro-Pol_polyprotein	1.5	0	0	0	0	0	0	0	0	0	0	0	0	0	0	0	0	0	0	0	0	0	0	0	0	0	0	0	0	0	4.2	0	0	0	0	0	0	0	0	0	0	3.4	0	0	0	0
	NTP-PPase_u5	1.5	0	0	0	0	0	0	0	0	0	0	0	0	0	0	0	100	0	100	0	0	0	0	0	0	0	0	0	0	0	0	0	0	0	0	0	0	0	0	0	0	0	0	0	0	0
	CD_POL_like	1.4	0	0	0	0	0	0	0	0	0	0	0	0	0	0	0	0	0	0	0	0	0	0	0	0	0	0	0	0	0	2.1	0	0	0	0	0	0	0	6	0	0	10.3	0	0	0	0
	COG2957	1.4	0	0	0	0	0	0	0	0	0	0	0	0	0	0	0	0	0	0	0	0	0	0	0	0	0	0	0	0	0	0	0	0	0	0	0	0	60	0	0	0	0	0	0	0	0
	COG3378	1.4	0	0	0	0	0	0	0	0	0	0	0	0	0	0	0	0	0	0	0	0	0	0	0	0	0	0	85.7	0	0	0	0	0	0	0	0	0	0	0	0	0	0	0	0	0	0
	Thy1	1.4	0	0	0	0	0	0	0	0	0	0	0	0	0	0	0	50	0	100	0	0	100	0	0	0	0	0	0	0	0	0	0	0	0	0	0	0	0	0	0	0	3.4	0	0	0	0
	zf-His_Me_endon	1.4	0	0	0	100	0	0	0	0	0	0	0	50	0	0	0	0	0	0	0	7.7	0	0	0	0	0	0	0	0	0	1	0	0	0	0	0	0	0	0	0	0	6.9	0	0	0	0
	Baseplate_structural_protein_Gp10	1.3	0	0	0	0	0	0	0	0	0	0	0	0	0	0	0	0	0	0	0	0	0	0	0	0	0	0	0	0	0	3.8	0	0	0	0	0	0	0	0	0	0	0	0	0	0	0
	COG1598	1.3	0	0	0	0	0	0	0	0	0	0	0	0	0	0	0	0	0	0	0	0	0	0	0	0	0	0	0	0	0	0	0	0	0	0	0	0	0	22	0	0	0	0	0	0	0
	DSPc	1.3	0	0	0	0	0	0	0	0	0	0	0	0	0	0	0	0	0	0	0	0	0	0	0	0	0	0	0	0	0	0	0	0	0	0	0	0	30	0	0	0	3.4	0	50	0	0
	DUF2089	1.3	0	0	0	0	0	0	0	0	0	0	0	0	0	0	0	0	0	0	0	0	0	0	0	0	0	0	0	0	0	3.8	0	0	0	0	0	0	0	0	0	0	0	0	0	0	0
	DUF2493	1.3	0	0	0	0	0	0	0	0	0	0	0	0	0	0	0	0	0	0	0	0	0	0	0	0	0	0	0	0	0	0	0	0	0	0	0	13.7	0	0	0	0	3.4	0	0	0	0
	DUF5131	1.3	0	0	0	0	0	0	0	0	0	0	0	0	0	0	0	0	0	0	0	0	0	0	0	0	0	0	0	0	0	3.5	0	0	0	0	0	0	0	0	0	0	3.4	0	0	0	0
	Genome_polyprotein_precursor	1.3	0	0	0	0	0	0	0	0	0	0	0	0	0	0	0	0	0	0	0	0	0	0	0	0	0	0	0	0	0	3.8	0	0	0	0	0	0	0	0	0	0	0	0	0	0	0
	Nucleoprotein	1.3	0	0	0	0	0	0	0	9.1	0	0	0	0	0	0	0	0	0	0	0	0	0	0	0	0	0	0	0	0	0	0	0	0	0	0	7.3	0	0	0	0	0	3.4	0	0	100	0
	PRK14947	1.3	0	0	0	0	0	0	0	0	0	0	0	0	0	0	0	0	0	0	0	0	0	0	0	0	0	0	0	0	0	0	0	0	0	0	0	0	55	0	0	0	0	0	0	0	0
	STKc_Kalirin_C	1.3	0	0	0	0	0	0	0	0	0	0	0	0	0	0	0	0	0	0	0	0	0	0	0	0	0	0	0	0	0	3.8	0	0	0	0	0	0	0	0	0	0	0	0	0	0	0
	ERF	1.1	0	0	0	100	0	0	0	0	0	0	0	0	0	0	0	0	0	0	0	0	0	0	0	100	0	0	0	0	0	0	0	0	0	0	0	1.4	0	0	0	0	0	0	0	0	0
	HP_44RRORF209c	1.1	0	0	0	0	0	0	0	0	0	0	0	0	0	0	0	0	0	0	0	0	0	0	0	0	0	0	0	0	0	0	0	0	0	0	0	13.7	0	0	0	0	0	0	0	0	0
	MET2	1.1	0	0	0	0	0	0	0	0	0	0	0	0	0	0	0	0	0	0	0	0	0	0	0	0	0	0	0	0	0	0	0	0	0	0	0	13.7	0	0	0	0	0	0	0	0	0
	OYE_YqiM_FMN	1.1	0	0	0	0	0	0	0	0	0	0	0	0	0	0	0	0	0	0	0	0	0	0	0	0	0	0	0	0	0	0	0	0	0	0	0	0	50	0	0	0	0	0	0	0	0
	PLN02378	1.1	0	0	0	0	0	0	0	0	0	0	0	0	0	0	0	0	0	0	0	0	0	0	0	0	0	0	0	0	0	3.5	0	0	0	0	0	0	0	0	0	0	0	0	0	0	0
	PRK10329	1.1	0	0	0	0	0	0	0	0	0	0	0	0	0	0	0	0	0	0	0	0	0	0	0	0	0	0	28.6	0	0	0	0	0	0	0	6.2	0	0	0	0	0	0	0	0	0	0
	PRK13189	1.1	0	0	0	0	0	0	0	0	0	0	0	0	0	0	0	100	0	0	0	0	0	0	0	0	0	0	0	0	0	0	0	0	0	0	0	0	0	0	0	0	0	0	0	0	0
	PRK13699	1.1	0	0	0	0	0	0	0	0	0	0	0	0	0	0	0	0	0	0	0	0	0	0	0	0	0	0	0	0	0	0	0	0	0	0	0	0	0	0	0	90.9	0	0	0	0	0
	Abhydrolase_1	1	0	0	0	0	0	0	0	0	0	0	0	0	0	0	0	0	0	0	0	0	0	0	0	0	0	0	0	0	0	0	0	0	0	0	9.4	0	0	0	0	0	0	0	0	0	0
	Amidase_2	1	0	0	0	0	0	100	0	0	0	0	0	0	0	0	0	0	0	0	0	0	0	0	0	0	0	0	0	0	0	0	0	0	0	0	0	0	0	0	0	0	0	0	0	0	0
	BKR_1_SDR_c	1	0	0	0	0	0	0	0	0	0	0	0	0	0	0	0	0	0	0	0	0	0	0	0	0	0	0	0	0	0	0	0	0	0	0	0	12.3	0	0	0	0	0	0	0	0	0
	cat_per_HPI	1	0	0	0	0	0	0	0	0	0	0	0	0	0	0	0	0	0	0	0	0	0	0	0	0	0	0	0	0	0	0	0	0	0	0	0	0	0	18	0	0	0	0	0	0	0
	D5_N	1	0	0	0	0	0	0	0	0	0	0	0	0	0	0	100	0	0	0	0	0	0	0	0	0	0	0	0	0	87.5	0	0	100	0	0	0	0	0	0	0	0	0	0	0	0	0
	Glyco_hydro_19	1	0	0	0	0	0	0	0	0	0	0	0	0	0	0	100	0	0	0	0	0	0	0	0	0	0	0	0	0	100	0	0	0	0	0	0	0	0	0	0	0	0	0	0	0	0
	LpoB	1	0	0	0	0	0	0	0	0	0	0	0	0	0	0	0	0	0	0	0	0	0	0	0	0	0	0	0	0	0	0	0	0	0	52.9	0	0	0	0	0	0	0	0	0	0	0
	MukB	1	0	0	0	0	31	0	0	0	0	0	0	0	0	0	0	0	0	0	0	0	0	0	0	0	0	0	0	0	0	0	0	0	0	0	0	0	0	0	0	0	0	0	0	0	0
	PDDEXK_1	1	0	0	0	0	0	0	100	0	0	0	0	0	0	0	0	0	0	0	0	0	0	0	0	0	0	0	0	0	0	0	0	100	0	0	0	0	0	0	0	0	0	0	0	0	0
	PHP	1	0	0	0	0	0	0	0	0	0	0	0	0	0	0	100	0	0	0	0	0	0	0	0	0	0	0	0	0	100	0	0	0	0	0	0	0	0	0	0	0	0	0	0	0	0
	Plasmid_RAQPRD	1	0	0	0	0	0	0	0	0	0	0	0	0	0	0	0	0	0	0	0	0	0	0	0	0	0	9.4	0	0	0	0	0	0	0	0	0	0	0	0	0	0	0	0	0	0	0
	PTPMT1	1	0	0	0	0	0	0	0	0	0	0	0	0	0	0	0	0	0	0	0	0	0	0	0	0	0	0	0	0	0	2.1	0	0	0	0	0	0	0	0	0	0	10.3	0	0	0	0
	Replicase_large_subunit	1	0	0	0	0	0	0	0	0	0	0	0	0	0	0	0	0	0	0	0	0	0	0	0	25	0	0	0	0	0	0	0	0	0	0	0	11	0	0	0	0	0	0	0	0	0
	RRM3_PTBPH3	1	0	0	0	0	0	0	0	0	0	0	0	0	0	0	0	0	0	0	0	0	0	0	0	0	0	0	0	0	0	0	0	0	0	0	0	0	0	0	0	81.8	0	0	0	0	0
	Transcriptional_activator_protein_C1	1	0	0	0	0	0	0	0	0	0	0	0	0	0	0	0	0	0	0	0	0	0	0	0	0	0	0	0	0	0	3.1	0	0	0	0	0	0	0	0	0	0	0	0	0	0	0
	AAA_18	0.9	0	0	0	0	0	0	0	0	0	0	0	0	0	0	0	0	0	0	0	0	0	0	0	0	0	8.3	0	0	0	0	0	0	0	0	0	0	0	0	0	0	0	0	0	0	0
	Beta-1%2C3-galactosyl-O-glycosyl-glycoprotein_beta-1%2C6-N-acetylglucosaminyltransferase	0.9	0	0	0	0	0	0	0	0	0	0	0	0	0	0	0	0	0	0	0	0	0	0	0	0	0	0	0	0	0	0	0	0	0	0	0	0	0	0	0	0	0	0	100	0	0
	COG1878	0.9	0	0	0	0	0	0	0	0	0	0	0	0	0	0	0	0	0	0	0	0	0	0	0	0	0	0	0	0	0	2.8	0	0	0	0	0	0	0	0	0	0	0	0	0	0	0
	DEDDy_DNA_polB_exo	0.9	0	0	0	0	0	0	0	0	0	0	0	0	0	0	0	0	0	0	0	0	0	0	0	0	0	0	0	0	0	0	0	0	0	0	0	0	0	0	0	0	0	0	100	0	0
	DUF5514	0.9	0	0	0	0	0	0	0	0	0	0	0	0	0	0	0	0	0	0	0	0	0	0	0	0	0	0	0	0	0	0	0	0	0	0	0	0	40	0	0	0	0	0	0	0	0
	Envelope_glycoprotein_gp95_precursor	0.9	0	0	0	0	0	0	0	0	0	0	0	0	0	0	0	0	0	0	0	0	0	0	0	0	0	0	0	0	0	0	0	0	0	47.1	0	0	0	0	0	0	0	0	0	0	0
	Envelope_glycoprotein_I_precursor	0.9	0	0	0	0	0	0	0	0	0	0	0	0	0	0	0	0	0	0	0	0	0	0	0	0	0	0	0	0	0	2.1	0	0	0	0	0	0	0	4	0	0	0	0	0	0	0
	Ftsk_gamma	0.9	0	0	0	0	0	0	0	0	0	0	0	0	0	0	0	0	0	0	0	0	0	0	0	0	0	0	0	0	0	0	0	0	100	0	0	0	0	4	33.3	0	0	0	0	0	0
	HTH_19	0.9	0	0	0	0	0	0	0	0	0	0	0	0	0	0	0	0	0	0	0	0	0	0	0	0	0	0	0	0	0	0	0	0	0	0	2.1	0	0	12	0	0	0	0	0	0	0
	metazoan_ACD	0.9	0	0	0	0	0	0	0	0	0	0	0	0	0	0	0	0	0	0	0	61.5	0	0	0	0	0	0	0	0	0	0	0	0	0	0	0	0	0	0	0	0	0	0	0	0	0
	ND4	0.9	0	0	0	0	0	0	0	0	0	0	0	0	0	0	0	0	0	0	0	0	0	0	0	0	0	0	0	0	0	0	0	0	0	0	6.2	0	0	0	0	0	0	0	0	100	0
	PBP1_STKc_like	0.9	0	0	0	0	0	0	0	0	0	0	0	0	0	0	0	80	0	0	0	0	0	0	0	0	0	0	0	0	0	0	0	0	0	0	0	0	0	0	0	0	0	0	0	0	0
	PRK00934	0.9	0	0	0	0	0	0	0	0	0	0	0	0	0	0	0	0	0	0	0	0	0	0	0	0	0	0	0	0	0	0	0	0	0	0	0	11	0	0	0	0	0	0	0	0	0
	Uncharacterized_phage_related_protein	0.9	0	0	0	0	0	0	0	0	0	0	0	0	0	0	0	0	0	0	0	0	0	0	0	0	0	0	0	0	0	0	0	0	0	47.1	0	0	0	0	0	0	0	0	0	0	0
	AAK_NAGS-Urea	0.8	0	0	0	0	0	0	0	0	0	0	0	0	0	0	0	0	0	0	0	0	0	0	0	0	0	7.3	0	0	0	0	0	0	0	0	0	0	0	0	0	0	0	0	0	0	0
	COG1342	0.8	0	0	0	0	0	0	0	0	0	0	0	0	0	0	0	0	0	0	0	0	0	0	0	0	0	0	0	0	0	1	0	0	0	0	0	0	0	0	0	0	13.8	0	0	0	0
	COG1476	0.8	0	0	0	0	0	0	0	0	0	0	0	0	0	0	0	0	0	0	0	0	0	0	0	0	0	0	0	0	0	0	0	0	0	0	0	0	0	0	0	0	0	100	0	0	0
	DEAD	0.8	0	0	0	0	0	0	0	0	0	0	0	0	0	0	0	0	0	0	0	0	0	0	0	0	0	0	50	0	0	0	0	0	0	0	0	0	0	0	0	0	0	0	0	0	0
	DUF2303	0.8	0	0	0	0	0	0	0	0	0	0	0	0	0	0	0	0	0	0	0	0	0	0	0	0	100	0	0	0	0	0	0	0	0	0	0	0	0	0	33.3	0	13.8	0	0	0	0
	DUF4326	0.8	0	0	0	0	0	0	0	0	0	0	0	0	0	0	0	0	0	0	0	0	0	0	0	0	0	0	0	0	0	1.7	0	0	0	0	0	0	0	2	0	0	3.4	0	0	0	0
	flgB	0.8	0	0	0	0	0	0	87.5	0	0	0	0	0	0	0	0	0	0	0	0	0	0	0	0	0	0	0	0	0	0	0	0	0	0	0	0	0	0	0	0	0	0	0	0	0	0
	Outer_capsid_protein_VP4	0.8	0	0	0	0	0	0	0	0	0	0	0	0	0	0	0	0	0	0	0	0	0	0	0	0	0	6.2	0	0	0	0	0	0	0	0	0	0	0	0	0	0	3.4	0	0	0	0
	PHA00675	0.8	0	0	0	0	0	0	87.5	0	0	0	0	0	0	0	0	0	0	0	0	0	0	0	0	0	0	0	0	0	0	0	0	0	0	0	0	0	0	0	0	0	0	0	0	0	0
	PRK08118	0.8	0	0	0	0	0	0	0	0	0	0	0	0	0	0	0	0	0	0	0	0	0	0	0	0	0	0	0	0	0	0	0	0	0	0	7.3	0	0	0	0	0	0	0	0	0	0
	PTZ00026	0.8	0	0	0	0	0	0	0	0	0	0	0	0	0	0	0	0	0	0	0	0	0	0	0	0	0	0	0	0	0	0	0	0	0	0	7.3	0	0	0	0	0	0	0	0	0	0
	Uncharacterized_protein_HI_1709	0.8	0	0	0	0	0	0	0	0	0	0	0	0	0	0	0	0	0	0	0	0	0	0	0	0	0	0	0	0	0	2.4	0	0	0	0	0	0	0	0	0	0	0	0	0	0	0
	VKG_Carbox	0.8	0	0	0	0	0	0	0	0	0	0	0	0	0	0	0	0	0	0	0	0	0	0	0	0	0	7.3	0	0	0	0	0	0	0	0	0	0	0	0	0	0	0	0	0	0	0
	Capsid_protein	0.7	0	0	0	0	0	0	0	0	0	0	0	0	0	0	0	0	0	0	33.3	0	0	0	0	0	0	0	0	0	0	0	0	0	0	0	0	6.8	0	0	0	0	0	0	0	0	0
	Capsid_scaffolding_protein	0.7	0	0	0	0	0	0	0	0	0	0	0	0	0	0	0	0	0	0	0	0	0	75	0	0	0	0	0	0	0	0	0	0	0	0	0	0	0	0	0	0	0	0	0	0	0
	COG2935	0.7	0	0	0	0	0	0	0	0	0	0	0	0	0	0	0	0	0	0	0	0	0	0	0	0	0	0	0	0	0	2.1	0	0	0	0	0	0	0	0	0	0	0	0	0	0	0
	conserved_HP	0.7	0	0	0	0	0	0	0	0	0	0	0	0	0	0	0	0	0	0	0	0	0	0	0	0	0	0	0	0	0	2.1	0	0	0	0	0	0	0	0	0	0	0	0	0	0	0
	Dcm	0.7	0	0	0	0	0	55.6	0	0	0	0	0	0	0	0	0	0	0	0	0	0	0	0	0	0	0	0	0	0	0	0	0	0	0	5.9	0	0	0	0	0	0	0	0	0	0	0
	dnaE	0.7	0	0	0	0	0	0	0	0	0	0	0	0	0	0	0	0	0	0	0	0	0	75	0	0	0	0	0	0	0	0	0	0	0	0	0	0	0	0	0	0	0	0	0	0	0
	Gag-Pol_polyprotein	0.7	0	0	0	0	0	11.1	0	0	0	0	0	50	0	0	0	0	100	0	0	0	0	0	0	0	0	0	0	0	0	0	100	0	0	0	0	0	0	0	0	0	0	0	0	0	0
	HP_D187_02973	0.7	0	0	0	0	0	0	0	0	0	0	0	0	0	0	0	0	0	0	0	0	0	0	0	0	0	0	0	0	0	0	0	0	0	0	0	0	0	4	33.3	0	6.9	0	0	0	0
	HTH_36	0.7	75	0	0	0	0	0	0	0	0	0	0	0	0	0	0	0	0	0	33.3	0	0	0	0	0	0	0	0	0	0	0	0	0	0	0	0	0	0	0	0	0	6.9	0	0	0	0
	Minor_spike_protein_H	0.7	0	0	0	0	0	0	0	0	0	0	0	0	0	0	0	0	0	0	0	0	0	0	0	0	0	0	0	0	0	2.1	0	0	0	0	0	0	0	0	0	0	0	0	0	0	0
	mpi	0.7	0	0	0	0	0	0	0	0	0	0	0	0	0	0	0	0	0	0	0	0	0	0	0	0	0	0	0	0	0	2.1	0	0	0	0	0	0	0	0	0	0	0	0	0	0	0
	Phage_holin_T	0.7	0	0	0	0	0	0	0	0	0	0	0	0	0	0	0	0	0	0	0	0	0	0	0	0	0	0	0	0	0	0	0	0	0	0	6.2	0	0	0	0	0	0	0	0	0	0
	PLN02277	0.7	0	0	0	0	0	0	0	0	0	0	0	0	0	0	0	0	0	0	0	0	0	0	0	0	0	0	0	0	0	2.1	0	0	0	0	0	0	0	0	0	0	0	0	0	0	0
	PLN02466	0.7	0	0	0	0	0	0	0	0	0	0	0	0	0	0	0	0	0	0	0	0	0	75	0	0	0	0	0	0	0	0	0	0	0	0	0	0	0	0	0	0	0	0	0	0	0
	PRK07085	0.7	0	0	0	0	0	0	0	0	0	0	0	0	0	0	0	0	0	0	0	0	0	0	0	0	0	0	0	0	0	0	0	0	0	0	0	0	30	0	0	0	0	0	0	0	0
	PTZ00482	0.7	0	0	0	0	0	0	0	0	0	0	0	0	0	0	0	0	0	0	0	0	0	75	0	0	0	0	0	0	0	0	0	0	0	0	0	0	0	0	0	0	0	0	0	0	0
	Ribose-phosphate_pyrophosphokinase	0.7	0	0	0	0	0	0	0	0	0	0	0	0	0	0	0	0	0	0	0	0	0	0	0	0	0	0	0	0	0	0	0	0	0	0	0	8.2	0	0	0	0	0	0	0	0	0
	TDA11	0.7	0	0	0	0	0	0	0	0	0	0	0	0	0	0	0	0	0	0	0	0	0	75	0	0	0	0	0	0	0	0	0	0	0	0	0	0	0	0	0	0	0	0	0	0	0
	TIGR04279	0.7	0	0	0	0	0	0	0	0	0	0	0	0	0	0	0	0	0	0	0	0	0	0	0	0	0	0	0	0	0	0	0	0	0	0	6.2	0	0	0	0	0	0	0	0	0	0
	BTB_POZ_ARMC5	0.6	0	0	0	0	0	0	0	0	0	0	0	0	0	0	0	0	0	0	0	0	0	0	0	0	0	0	0	0	0	0	0	0	0	0	5.2	0	0	0	0	0	0	0	0	0	0
	Capsid_protein_VP1	0.6	0	0	0	0	0	0	0	0	0	0	0	0	0	0	0	0	0	0	0	0	0	50	0	0	0	0	0	0	0	0.3	0	0	0	0	0	0	0	0	0	0	0	0	0	0	0
	DUF1515	0.6	0	0	0	0	0	0	0	45.5	0	0	0	0	0	0	0	0	0	0	0	0	0	0	0	0	0	0	0	0	0	0	0	0	0	0	0	0	0	0	0	0	0	0	0	0	0
	DUF2283	0.6	0	0	0	0	0	0	0	0	0	0	0	0	0	0	0	0	0	0	0	0	0	0	0	0	0	0	0	0	0	0	0	0	0	29.4	0	0	0	0	0	0	0	0	0	0	0
	DUF2637	0.6	0	0	0	0	0	0	0	0	0	0	0	0	0	0	0	0	0	0	0	0	0	0	0	0	0	0	0	0	0	0	0	0	0	0	0	0	0	0	0	0	3.4	57.1	0	0	0
	DUF3251	0.6	0	0	0	0	0	0	0	0	0	0	0	0	0	0	0	0	0	0	0	0	0	0	0	0	0	0	0	0	0	0	0	0	0	0	5.2	0	0	0	0	0	0	0	0	0	0
	DUF932	0.6	0	0	0	0	0	0	0	0	0	0	0	0	100	0	0	0	0	0	0	0	0	50	0	0	0	0	0	0	0	0	0	0	0	0	0	0	0	0	0	0	0	0	0	0	0
	HNHc	0.6	0	0	0	0	0	0	0	0	0	0	0	0	0	0	0	0	0	0	0	0	0	0	0	0	0	0	0	0	0	0	0	0	0	29.4	0	0	0	0	0	0	0	0	0	0	0
	HTH_26	0.6	0	0	0	20	0	0	0	0	0	0	0	0	0	0	0	0	0	0	0	7.7	0	0	0	0	0	0	0	0	0	0.7	0	0	0	0	1	0	0	0	0	0	0	0	0	0	0
	Lin-8	0.6	0	0	0	0	17.2	0	0	0	0	0	0	0	0	0	0	0	0	0	0	0	0	0	0	0	0	0	0	0	0	0	0	0	0	0	0	0	0	0	0	0	0	0	0	0	0
	Non-structural_protein_1	0.6	0	0	0	0	0	0	0	0	0	0	0	0	0	0	0	0	0	0	0	0	66.7	0	0	25	0	0	0	0	0	0	0	0	0	0	2.1	0	0	0	0	0	0	0	0	0	0
	NrdH	0.6	0	0	0	0	0	0	0	0	0	0	0	0	0	0	0	0	0	0	0	0	0	0	0	0	0	0	35.7	0	0	0	0	0	0	0	0	0	0	0	0	0	0	0	0	0	0
	Nuc-transf	0.6	0	0	0	0	0	0	0	0	0	0	0	0	0	100	0	0	0	0	0	0	0	0	0	0	0	0	0	0	0	0	100	0	0	0	0	0	0	0	0	0	3.4	0	0	0	0
	nudB	0.6	0	0	0	0	0	0	0	0	0	0	0	0	0	0	0	0	0	0	0	0	0	0	0	0	0	0	0	0	0	0	0	0	0	0	0	0	0	0	0	0	0	0	62.5	0	0
	PRK08163	0.6	0	0	0	0	0	0	0	0	0	0	0	0	0	0	0	0	0	0	0	0	0	0	0	0	0	0	0	0	0	1.7	0	0	0	0	0	0	0	0	0	0	0	0	0	0	0
	Putative_tail_sheath_protein	0.6	0	0	0	0	0	0	0	0	0	0	0	0	0	0	0	0	0	0	0	0	0	0	0	0	0	0	0	0	0	0	0	0	0	29.4	0	0	0	0	0	0	0	0	0	0	0
	Spike_glycoprotein_precursor	0.6	0	0	0	0	0	0	0	0	0	0	0	0	0	0	0	0	0	0	33.3	0	0	0	0	0	0	0	0	0	0	0	0	100	0	0	0	0	15	0	0	0	0	0	0	0	0
	SprT-like	0.6	0	0	0	0	17.2	0	0	0	0	0	0	0	0	0	0	0	0	0	0	0	0	0	0	0	0	0	0	0	0	0	0	0	0	0	0	0	0	0	0	0	0	0	0	0	0
	Stealth_CR2	0.6	0	0	0	0	0	0	0	0	0	0	0	0	0	100	0	0	0	0	0	0	0	0	0	0	0	0	0	0	0	0	0	0	0	0	0	0	0	0	0	0	10.3	0	0	0	0
	Transcriptional_regulator_MraZ	0.6	0	0	0	0	0	0	0	0	0	0	0	0	0	0	0	0	0	0	0	0	0	0	0	0	0	0	35.7	0	0	0	0	0	0	0	0	0	0	0	0	0	0	0	0	0	0
	ABCL	0.5	0	0	0	0	0	0	0	0	0	0	0	0	0	0	0	0	0	0	0	0	0	0	0	0	0	0	0	0	0	0	0	0	0	0	4.2	0	0	0	0	0	0	0	0	0	0
	Amidoligase_2	0.5	100	0	0	0	0	0	0	0	0	0	0	0	0	0	0	0	0	0	0	0	0	0	0	0	0	0	0	0	0	0	0	0	0	0	0	0	0	0	0	0	0	0	0	0	0
	COG0863	0.5	0	0	0	0	0	0	0	0	0	0	0	0	0	0	0	0	0	0	0	0	0	0	0	0	0	0	0	0	0	1.4	0	0	0	0	0	0	0	0	0	0	0	0	0	0	0
	COG2911	0.5	0	0	0	0	0	0	0	0	0	0	0	0	0	0	0	0	0	0	0	0	0	0	0	0	0	0	0	0	0	0	0	0	0	23.5	0	0	0	0	0	0	0	0	0	0	0
	COG3422	0.5	0	0	0	0	0	0	0	0	0	0	0	0	0	0	0	0	0	0	0	0	0	0	0	0	0	0	0	0	0	1.4	0	0	0	0	0	0	0	0	0	0	0	0	0	0	0
	Envelope_glycoprotein_H_precursor	0.5	0	0	0	0	0	0	0	0	0	0	0	0	0	0	0	0	0	0	0	0	0	0	0	0	0	0	0	0	0	0	0	0	0	0	4.2	0	0	0	0	0	0	0	0	0	0
	Envelope_protein_US9	0.5	0	0	0	0	0	0	0	0	0	0	0	0	0	0	0	0	100	0	0	15.4	0	0	0	0	0	0	0	0	0	0	0	0	0	0	0	0	0	0	0	0	0	0	0	0	0
	Fer2	0.5	0	0	0	0	0	0	0	0	0	0	0	0	0	0	0	0	0	0	0	0	0	0	0	0	0	0	0	0	0	0	0	0	0	0	4.2	0	0	0	0	0	0	0	0	0	0
	GerE	0.5	0	0	0	0	0	0	50	0	0	0	0	0	0	0	0	0	0	0	0	0	0	0	0	0	0	0	0	0	0	0	0	0	0	0	0	0	0	0	0	0	0	0	0	0	0
	GGACT	0.5	100	0	0	0	0	0	0	0	0	0	0	0	0	0	0	0	0	0	0	0	0	0	0	0	0	0	0	0	0	0	0	0	0	0	0	0	0	0	0	0	0	0	0	0	0
	GldM_C	0.5	0	0	0	0	0	0	0	0	0	0	0	0	0	0	0	0	0	0	0	0	0	0	0	0	0	0	0	0	0	0	0	0	100	0	0	0	0	0	0	0	0	0	0	0	0
	Hemagglutinin-neuraminidase	0.5	0	0	0	0	0	0	0	0	0	0	0	0	0	0	0	0	0	0	0	15.4	0	0	0	0	0	0	0	0	0	0	0	0	0	0	0	2.7	0	0	0	0	0	0	0	0	0
	Holin	0.5	0	0	0	0	0	0	0	0	0	0	0	0	0	0	0	0	0	0	0	0	0	0	0	0	0	0	0	0	0	0	0	0	0	0	0	0	0	0	0	0	13.8	0	0	0	0
	HTH_25	0.5	0	0	0	0	0	0	0	0	0	0	0	0	0	0	0	0	0	0	0	0	0	0	0	0	0	0	0	0	0	1.4	0	0	0	0	0	0	0	0	0	0	0	0	0	0	0
	HTH_LUXR	0.5	0	0	0	0	0	0	50	0	0	0	0	0	0	0	0	0	0	0	0	0	0	0	0	0	0	0	0	0	0	0	0	0	0	0	0	0	0	0	0	0	0	0	0	0	0
	Ion_trans_2	0.5	0	0	0	0	0	0	0	36.4	0	0	0	0	0	0	0	0	0	0	0	0	0	0	0	0	0	0	0	0	0	0	0	0	0	0	0	0	0	0	0	0	0	0	0	0	0
	Lipase_GDSL	0.5	0	0	0	0	0	0	0	36.4	0	0	0	0	0	0	0	0	0	0	0	0	0	0	0	0	0	0	0	0	0	0	0	0	0	0	0	0	0	0	0	0	0	0	0	0	0
	Molybdenum_cofactor_guanylyltransferase	0.5	0	0	0	0	0	0	0	0	0	0	0	0	0	0	0	0	0	0	0	0	0	0	0	0	0	0	0	0	0	1.4	0	0	0	0	0	0	0	0	0	0	0	0	0	0	0
	MopB_Acetylene-hydratase	0.5	0	0	0	0	0	0	0	0	0	0	0	0	0	0	0	0	0	0	0	0	0	0	0	0	0	0	0	0	0	0	0	0	100	0	0	0	0	0	0	0	0	0	0	0	0
	Phage_Mu_F	0.5	0	0	0	0	0	0	0	0	0	0	0	0	0	0	0	0	0	0	0	0	0	0	50	0	0	0	0	0	0	0	0	0	0	0	0	0	0	0	0	0	3.4	0	0	0	0
	Phage_Mu_Gam	0.5	100	0	0	0	0	0	0	0	0	0	0	0	0	0	0	0	0	0	0	0	0	0	0	0	0	0	0	0	0	0	0	0	0	0	0	0	0	0	0	0	0	0	0	0	0
	PinR	0.5	0	0	0	0	0	0	0	0	0	0	0	0	0	0	0	0	0	0	0	0	0	0	0	0	0	0	0	0	0	1.4	0	0	0	0	0	0	0	0	0	0	0	0	0	0	0
	PRA-PH	0.5	0	0	0	0	0	0	0	0	0	0	0	0	0	0	0	0	0	0	0	0	33.3	0	0	75	0	0	0	0	0	0	0	0	0	0	0	0	0	0	0	0	0	0	0	0	0
	PRK08248	0.5	0	0	0	0	0	0	0	0	0	0	0	0	0	0	0	0	0	0	0	0	0	0	0	0	0	0	0	0	0	0	0	0	0	0	4.2	0	0	0	0	0	0	0	0	0	0
	PRK09577	0.5	0	0	0	0	0	0	0	0	0	0	0	0	0	0	0	0	0	0	0	0	0	0	0	0	0	0	0	0	0	1.4	0	0	0	0	0	0	0	0	0	0	0	0	0	0	0
	PRK10347	0.5	0	0	0	0	0	0	0	0	0	0	0	0	0	0	0	0	0	0	0	0	0	0	0	0	0	0	0	0	50	0	0	0	0	0	0	0	0	0	0	0	0	0	0	0	0
	PRK14083	0.5	0	0	0	0	3.4	0	0	27.3	0	0	0	0	0	0	0	0	0	0	0	0	0	0	0	0	0	0	0	0	0	0	0	0	0	0	0	0	0	0	0	0	0	0	0	0	0
	Putative_ATP-dependent_RNA_helicase_L538	0.5	0	0	0	0	0	0	0	0	0	0	0	0	0	0	0	0	0	0	0	0	0	0	0	0	0	0	28.6	0	0	0	0	0	0	0	0	0	0	0	0	0	0	0	0	0	0
	Putative_mRNA-capping_enzyme_P5	0.5	0	0	0	0	3.4	0	0	0	0	0	0	0	0	0	0	0	0	0	0	15.4	0	0	0	0	0	0	0	0	0	0	0	0	0	0	0	0	0	0	0	0	3.4	0	0	0	0
	Ras	0.5	0	0	0	0	0	0	0	0	0	0	0	0	0	0	0	0	0	0	0	0	0	0	0	0	0	0	0	0	0	0	0	0	0	0	0	0	0	0	0	0	0	0	50	0	0
	Repressor_protein_C2	0.5	0	0	0	0	0	0	0	0	0	0	0	0	0	0	0	0	0	0	0	0	0	0	0	0	0	0	0	0	0	1.4	0	0	0	0	0	0	0	0	0	0	0	0	0	0	0
	ROS_MUCR	0.5	0	0	0	0	0	0	0	0	0	0	0	0	0	0	0	0	0	0	0	0	0	0	0	0	0	0	0	0	0	1.4	0	0	0	0	0	0	0	0	0	0	0	0	0	0	0
	TerB_N	0.5	0	0	0	0	0	0	0	0	0	0	0	0	0	0	0	0	0	0	0	0	0	0	0	0	0	0	0	0	0	0	0	0	0	0	0	0	20	0	0	0	0	0	0	0	0
	Terminase_6	0.5	0	0	0	0	0	0	0	0	0	0	0	0	0	0	0	0	0	0	0	0	0	0	50	0	0	0	0	0	0	0	0	0	0	0	0	0	0	0	0	0	3.4	0	0	0	0
	Thg1	0.5	0	0	0	0	0	0	0	0	0	0	0	0	0	0	0	0	0	0	0	0	0	0	0	0	0	0	0	0	0	0	0	0	0	23.5	0	0	0	0	0	0	0	0	0	0	0
	UDPGT	0.5	0	0	0	0	0	0	0	0	0	0	0	0	0	0	0	0	0	0	0	30.8	0	0	0	0	0	0	0	0	0	0	0	0	0	0	0	0	0	0	0	0	0	0	0	0	0
	WHTH_GntR	0.5	100	0	0	0	0	0	0	0	0	0	0	0	0	0	0	0	0	0	0	0	0	0	0	0	0	0	0	0	0	0	0	0	0	0	0	0	0	0	0	0	0	0	0	0	0
	AAA	0.3	0	0	0	0	0	0	0	0	0	0	0	0	0	0	0	0	0	0	0	0	0	0	50	0	0	0	0	0	0	0	0	0	0	0	0	0	0	0	0	0	0	0	0	0	0
	Antigen_peptide_transporter_2	0.3	0	0	0	0	0	0	37.5	0	0	0	0	0	0	0	0	0	0	0	0	0	0	0	0	0	0	0	0	0	0	0	0	0	0	0	0	0	0	0	0	0	0	0	0	0	0
	Band_7	0.3	0	0	0	0	0	0	0	0	0	0	0	0	0	0	0	0	0	0	0	0	0	0	33.3	0	0	0	0	100	0	0	0	0	0	0	0	0	0	0	0	0	0	0	0	0	0
	BY-kinase	0.3	0	0	0	0	0	0	0	0	0	0	0	0	0	0	0	0	0	0	0	0	0	0	0	0	0	0	0	0	0	0	0	0	0	0	3.1	0	0	0	0	0	0	0	0	0	0
	Capsid_protein_G8P	0.3	0	0	0	0	0	0	0	0	0	0	0	0	0	0	0	0	0	0	0	0	0	0	0	0	0	0	0	0	0	1	0	0	0	0	0	0	0	0	0	0	0	0	0	0	0
	COG1092	0.3	0	0	0	0	0	0	0	0	0	0	0	0	0	0	0	0	0	0	0	0	0	0	0	0	0	0	0	0	0	0	0	0	0	0	0	0	0	6	0	0	0	0	0	0	0
	COG4146	0.3	0	0	0	0	0	0	0	0	0	0	0	0	0	0	0	0	0	0	0	0	0	0	0	0	0	0	0	0	0	0	0	0	0	0	3.1	0	0	0	0	0	0	0	0	0	0
	CYTH-like_AC_IV-like	0.3	0	0	0	0	0	0	0	0	0	0	0	0	0	0	0	0	0	0	0	0	0	0	0	0	0	0	0	0	0	0	0	0	0	0	0	0	0	6	0	0	0	0	0	0	0
	DNA-directed_RNA_polymerase_18_kDa_subunit	0.3	0	0	0	0	6.9	0	0	0	0	0	0	0	0	0	0	0	0	0	0	0	0	0	0	0	0	0	0	0	0	0	0	0	0	0	0	0	0	0	0	0	3.4	0	0	0	0
	DUF1529	0.3	0	0	0	0	0	0	37.5	0	0	0	0	0	0	0	0	0	0	0	0	0	0	0	0	0	0	0	0	0	0	0	0	0	0	0	0	0	0	0	0	0	0	0	0	0	0
	DUF2922	0.3	0	0	0	0	0	0	0	0	0	0	0	0	0	0	0	0	0	0	0	23.1	0	0	0	0	0	0	0	0	0	0	0	0	0	0	0	0	0	0	0	0	0	0	0	0	0
	DUF5046	0.3	0	0	0	0	0	0	0	0	0	0	0	0	0	0	0	0	0	0	0	0	0	37.5	0	0	0	0	0	0	0	0	0	0	0	0	0	0	0	0	0	0	0	0	0	0	0
	DUF550	0.3	0	0	0	0	0	0	0	0	0	0	0	0	0	0	0	0	0	0	0	23.1	0	0	0	0	0	0	0	0	0	0	0	0	0	0	0	0	0	0	0	0	0	0	0	0	0
	dUTPase_2	0.3	0	0	0	0	0	0	0	0	0	0	0	0	0	0	0	0	0	0	0	0	0	0	50	0	0	0	0	0	0	0	0	0	0	0	0	0	0	0	0	0	0	0	0	0	0
	EEXXEc_NFX1	0.3	0	0	0	0	10.3	0	0	0	0	0	0	0	0	0	0	0	0	0	0	0	0	0	0	0	0	0	0	0	0	0	0	0	0	0	0	0	0	0	0	0	0	0	0	0	0
	Envelope_glycoprotein_B_precursor	0.3	0	0	0	0	0	0	0	0	0	0	0	0	0	0	0	0	0	0	0	7.7	0	0	0	0	0	0	0	0	0	0	0	0	0	0	0	0	0	0	0	0	6.9	0	0	0	0
	Fer4_18	0.3	0	0	0	0	0	0	0	0	0	0	0	0	0	0	0	0	0	0	0	0	0	0	0	0	0	0	0	0	0	0	0	0	0	0	3.1	0	0	0	0	0	0	0	0	0	0
	Fez1	0.3	0	0	0	0	0	0	0	0	0	0	0	0	0	0	0	0	0	0	0	0	0	0	0	0	0	0	0	0	0	0	0	0	0	0	0	0	0	0	0	0	10.3	0	0	0	0
	Gag_polyprotein	0.3	0	0	0	0	0	0	0	0	0	0	0	0	0	0	0	0	0	0	0	7.7	0	0	0	0	0	0	0	0	0	0	0	0	0	0	0	0	0	0	33.3	0	0	0	0	0	0
	GDPD_GsGDE_like	0.3	0	0	0	0	0	0	37.5	0	0	0	0	0	0	0	0	0	0	0	0	0	0	0	0	0	0	0	0	0	0	0	0	0	0	0	0	0	0	0	0	0	0	0	0	0	0
	Hemagglutinin	0.3	0	0	0	0	10.3	0	0	0	0	0	0	0	0	0	0	0	0	0	0	0	0	0	0	0	0	0	0	0	0	0	0	0	0	0	0	0	0	0	0	0	0	0	0	0	0
	HemN	0.3	0	0	0	0	0	0	0	0	0	0	0	0	0	0	0	0	0	0	0	0	0	0	0	0	0	0	0	0	0	0	0	0	0	0	3.1	0	0	0	0	0	0	0	0	0	0
	HTH_24	0.3	0	0	0	0	0	0	0	0	0	20	100	0	0	0	0	0	0	0	0	0	0	0	0	0	0	0	0	0	0	0	0	0	0	0	0	0	0	0	0	0	0	0	0	0	0
	iron-sulfur_cluster-binding_protein	0.3	0	0	0	0	0	0	0	0	0	0	0	0	0	0	0	0	0	0	0	0	0	0	0	0	0	0	0	0	0	0	0	0	0	0	3.1	0	0	0	0	0	0	0	0	0	0
	KISc_CENP_E	0.3	0	0	0	0	0	0	0	27.3	0	0	0	0	0	0	0	0	0	0	0	0	0	0	0	0	0	0	0	0	0	0	0	0	0	0	0	0	0	0	0	0	0	0	0	0	0
	LIM3_Lrg1p_like	0.3	0	0	0	0	0	0	0	0	0	0	0	0	0	0	0	0	0	0	0	0	0	37.5	0	0	0	0	0	0	0	0	0	0	0	0	0	0	0	0	0	0	0	0	0	0	0
	Minor_outer_capsid_protein_P9	0.3	0	0	0	0	0	0	0	0	0	0	0	0	0	0	0	0	0	0	0	0	0	0	0	0	0	0	0	0	0	0	0	0	0	0	3.1	0	0	0	0	0	0	0	0	0	0
	Movement_protein	0.3	0	0	0	0	0	0	0	0	0	0	0	0	0	0	0	0	0	100	0	0	0	0	0	0	0	0	0	0	0	0	0	0	0	0	0	0	0	0	0	0	0	0	0	0	0
	MPP_CWF19_N	0.3	0	0	0	0	0	0	0	27.3	0	0	0	0	0	0	0	0	0	0	0	0	0	0	0	0	0	0	0	0	0	0	0	0	0	0	0	0	0	0	0	0	0	0	0	0	0
	N2227	0.3	0	0	0	0	10.3	0	0	0	0	0	0	0	0	0	0	0	0	0	0	0	0	0	0	0	0	0	0	0	0	0	0	0	0	0	0	0	0	0	0	0	0	0	0	0	0
	Non-capsid_protein_NS-1	0.3	0	0	0	0	0	0	37.5	0	0	0	0	0	0	0	0	0	0	0	0	0	0	0	0	0	0	0	0	0	0	0	0	0	0	0	0	0	0	0	0	0	0	0	0	0	0
	NT5C	0.3	0	0	0	0	0	0	0	0	0	0	0	0	0	50	0	0	0	0	0	0	0	0	0	0	0	0	0	0	0	0	0	0	0	0	0	0	0	0	0	0	6.9	0	0	0	0
	OrfB_Zn_ribbon	0.3	0	0	0	0	0	0	0	0	66.7	20	0	0	0	0	0	0	0	0	0	0	0	0	0	0	0	0	0	0	0	0	0	0	0	0	0	0	0	0	0	0	0	0	0	0	0
	P22_AR_N	0.3	0	0	0	0	0	0	0	0	66.7	0	0	0	0	0	0	0	0	0	0	7.7	0	0	0	0	0	0	0	0	0	0	0	0	0	0	0	0	0	0	0	0	0	0	0	0	0
	Peptidase_M16_C	0.3	0	0	0	0	0	0	0	0	0	0	0	0	0	0	0	0	0	0	0	0	0	0	0	0	0	0	0	0	0	1	0	0	0	0	0	0	0	0	0	0	0	0	0	0	0
	Phosphoprotein	0.3	0	0	0	0	0	0	0	0	0	0	0	0	0	0	0	0	0	0	0	0	0	0	0	25	0	0	0	0	0	0.7	0	0	0	0	0	0	0	0	0	0	0	0	0	0	0
	PRK06647	0.3	0	0	0	0	0	0	0	0	0	0	0	0	0	0	0	0	0	0	0	0	0	0	0	0	0	0	0	0	0	0	0	0	0	0	3.1	0	0	0	0	0	0	0	0	0	0
	PRK09111	0.3	0	0	0	0	0	0	37.5	0	0	0	0	0	0	0	0	0	0	0	0	0	0	0	0	0	0	0	0	0	0	0	0	0	0	0	0	0	0	0	0	0	0	0	0	0	0
	PRK10869	0.3	0	0	0	0	0	0	0	0	0	0	0	0	0	0	0	0	0	0	0	0	0	0	0	0	0	0	0	0	0	0	0	0	0	0	3.1	0	0	0	0	0	0	0	0	0	0
	PRK12395	0.3	0	0	0	0	0	0	0	0	0	0	0	0	0	0	0	0	0	0	0	0	0	0	0	0	0	0	0	0	0	0	0	0	75	0	0	0	0	0	0	0	0	0	0	0	0
	PRK14301	0.3	0	0	0	0	0	0	0	0	0	0	0	0	0	0	0	0	0	0	0	23.1	0	0	0	0	0	0	0	0	0	0	0	0	0	0	0	0	0	0	0	0	0	0	0	0	0
	Pro-Pol_polyprotein	0.3	0	0	0	0	0	0	12.5	0	0	0	0	0	0	0	0	0	0	0	0	0	0	0	0	0	0	0	0	0	0	0	0	0	0	0	0	0	0	4	0	0	0	0	0	0	0
	Replication_protein_1a	0.3	0	0	0	0	0	0	0	0	0	0	0	0	0	0	0	0	0	0	0	0	0	0	0	0	0	0	0	0	0	0	0	0	0	0	3.1	0	0	0	0	0	0	0	0	0	0
	Ribonucleoside-diphosphate_reductase_small_chain	0.3	0	0	0	0	0	0	0	0	0	0	0	0	0	0	0	0	0	0	0	0	0	0	0	0	0	0	0	0	0	0	0	0	0	0	0	0	0	0	0	0	10.3	0	0	0	0
	RNA-directed_RNA_polymerase_L	0.3	0	0	0	0	3.4	0	0	0	0	0	0	0	0	0	0	0	0	0	0	0	0	0	16.7	0	0	0	0	0	0	0	0	0	0	5.9	0	0	0	0	0	0	0	0	0	0	0
	S49_Sppa_N_C	0.3	0	0	0	0	0	0	0	0	0	0	0	0	0	0	0	0	0	0	0	0	0	0	0	0	0	0	0	0	0	1	0	0	0	0	0	0	0	0	0	0	0	0	0	0	0
	scpB	0.3	0	0	0	0	0	0	0	0	0	0	0	0	0	0	0	0	0	0	0	0	0	0	0	0	0	0	0	0	0	1	0	0	0	0	0	0	0	0	0	0	0	0	0	0	0
	SORL	0.3	0	0	0	0	0	0	0	0	0	0	0	0	0	0	0	0	0	0	0	0	0	0	0	0	0	0	21.4	0	0	0	0	0	0	0	0	0	0	0	0	0	0	0	0	0	0
	TaR3-like_MBL-fold	0.3	0	0	0	0	0	0	0	0	0	0	0	0	0	0	0	0	0	0	0	0	0	0	0	0	0	0	0	0	0	0	0	0	0	17.6	0	0	0	0	0	0	0	0	0	0	0
	7tmA_CCR7	0.2	0	0	0	0	6.9	0	0	0	0	0	0	0	0	0	0	0	0	0	0	0	0	0	0	0	0	0	0	0	0	0	0	0	0	0	0	0	0	0	0	0	0	0	0	0	0
	AceB	0.2	0	0	0	0	0	0	0	0	0	0	0	0	0	0	0	0	0	0	0	0	0	0	0	0	0	0	0	0	0	0.7	0	0	0	0	0	0	0	0	0	0	0	0	0	0	0
	Acetyltransf_2	0.2	0	0	0	0	0	0	0	0	0	0	0	0	0	0	0	0	0	0	0	0	0	0	0	0	0	0	0	0	0	0.7	0	0	0	0	0	0	0	0	0	0	0	0	0	0	0
	alpha_CA_IV_XV_like	0.2	0	0	0	0	0	0	0	0	0	0	0	0	0	0	0	0	0	0	0	0	0	0	0	0	0	0	0	0	0	0.7	0	0	0	0	0	0	0	0	0	0	0	0	0	0	0
	APS_kinase	0.2	0	0	0	0	0	0	0	0	0	0	0	0	0	0	0	0	0	0	0	0	0	0	0	0	0	0	0	0	0	0	0	0	0	0	0	2.7	0	0	0	0	0	0	0	0	0
	ASCH_ASC-1_like	0.2	0	0	0	0	0	0	0	0	0	0	0	0	0	0	0	0	0	0	0	0	0	0	0	0	0	0	0	0	0	0	0	0	0	0	0	0	0	0	0	0	0	0	0	0	100
	Asn_Synthase_B_C	0.2	0	0	0	0	0	0	0	0	0	0	0	0	0	0	0	20	0	0	0	0	0	0	0	0	0	0	0	0	0	0	0	0	0	0	0	0	0	0	0	0	0	0	0	0	0
	assembly_YfgL	0.2	0	0	0	0	0	0	0	0	0	0	0	0	0	0	0	0	0	0	0	0	0	0	0	0	0	0	0	0	0	0	0	0	0	0	0	0	0	0	0	0	0	0	25	0	0
	Bifunctional_tail_protein	0.2	0	0	0	0	0	0	0	0	0	40	0	0	0	0	0	0	0	0	0	0	0	0	0	0	0	0	0	0	0	0	0	0	0	0	0	0	0	0	0	0	0	0	0	0	0
	Cadherin_C	0.2	0	0	0	0	0	0	0	0	0	0	0	0	0	0	0	0	0	0	0	0	0	0	0	0	0	0	0	0	0	0	0	0	0	0	2.1	0	0	0	0	0	0	0	0	0	0
	Capsid_assembly_protein_gp9	0.2	0	0	0	0	0	0	0	0	0	0	0	0	0	0	0	0	100	0	0	0	0	0	0	0	0	0	0	0	0	0	0	0	0	0	0	0	0	0	0	0	0	0	0	0	0
	Cas8a1_I-A	0.2	0	0	0	0	0	0	0	0	0	0	0	0	0	0	0	0	0	0	0	0	0	0	0	0	0	2.1	0	0	0	0	0	0	0	0	0	0	0	0	0	0	0	0	0	0	0
	CBM_4_9	0.2	0	0	0	0	0	0	0	0	0	0	0	0	0	0	0	0	0	0	0	0	0	0	0	0	0	0	0	0	0	0	100	0	0	0	0	0	0	0	0	0	0	0	0	0	0
	CBM9_like_5	0.2	0	0	0	0	0	0	0	0	0	0	0	0	0	0	0	0	0	0	0	0	0	0	0	0	0	0	0	0	0	0	0	0	0	0	0	0	0	0	33.3	0	0	0	0	0	0
	CD2_homolog_precursor	0.2	0	0	0	0	0	0	0	0	0	0	0	0	0	0	0	0	0	0	0	0	0	25	0	0	0	0	0	0	0	0	0	0	0	0	0	0	0	0	0	0	0	0	0	0	0
	CDC50	0.2	0	0	0	0	0	0	0	0	0	0	0	0	0	0	0	0	0	0	0	0	0	0	0	0	0	0	0	0	0	0	0	0	0	0	2.1	0	0	0	0	0	0	0	0	0	0
	CENP-F_N	0.2	0	0	0	0	0	0	0	0	0	0	0	0	0	0	0	0	0	0	0	0	0	0	0	0	0	2.1	0	0	0	0	0	0	0	0	0	0	0	0	0	0	0	0	0	0	0
	clpX	0.2	0	0	0	0	0	0	0	18.2	0	0	0	0	0	0	0	0	0	0	0	0	0	0	0	0	0	0	0	0	0	0	0	0	0	0	0	0	0	0	0	0	0	0	0	0	0
	Coat_protein	0.2	0	0	0	0	0	0	0	0	0	0	0	0	0	0	0	0	0	0	0	0	0	12.5	0	0	100	0	0	0	0	0	0	0	0	0	0	0	0	0	0	0	0	0	0	0	0
	COG2129	0.2	0	0	0	0	6.9	0	0	0	0	0	0	0	0	0	0	0	0	0	0	0	0	0	0	0	0	0	0	0	0	0	0	0	0	0	0	0	0	0	0	0	0	0	0	0	0
	COG2452	0.2	0	0	0	0	0	0	0	0	0	0	0	0	0	0	0	0	0	0	0	0	0	0	0	0	0	0	0	0	0	0	0	0	0	0	0	0	0	0	33.3	0	0	0	0	0	0
	COG3415	0.2	0	0	0	0	0	0	0	0	0	0	0	0	0	0	0	0	0	0	0	0	0	0	0	0	0	0	0	0	0	0	0	0	0	0	0	2.7	0	0	0	0	0	0	0	0	0
	COG3790	0.2	0	0	0	0	0	0	0	0	0	0	0	0	0	0	0	0	0	0	0	0	0	0	0	0	0	0	0	0	0	0.7	0	0	0	0	0	0	0	0	0	0	0	0	0	0	0
	COG4487	0.2	0	0	0	0	0	0	0	0	0	0	0	0	0	0	0	0	0	0	0	0	0	0	0	0	0	0	0	0	0	0	0	0	0	0	0	0	0	0	0	0	6.9	0	0	0	0
	COG5428	0.2	0	0	0	0	0	0	0	0	0	0	0	0	0	0	0	0	0	0	0	0	0	25	0	0	0	0	0	0	0	0	0	0	0	0	0	0	0	0	0	0	0	0	0	0	0
	Condensation	0.2	0	0	0	0	0	0	0	0	0	0	0	0	0	0	0	0	0	0	0	0	0	0	0	0	0	0	0	0	0	0	0	0	0	0	0	0	0	4	0	0	0	0	0	0	0
	Dak1_2	0.2	0	0	0	0	0	0	0	0	0	0	0	0	0	0	0	0	0	0	0	0	0	0	0	0	0	0	0	0	0	0.7	0	0	0	0	0	0	0	0	0	0	0	0	0	0	0
	DamX	0.2	0	0	0	0	0	0	0	0	0	0	0	0	0	0	0	0	0	0	66.7	0	0	0	0	0	0	0	0	0	0	0	0	0	0	0	0	0	0	0	0	0	0	0	0	0	0
	Deneddylase	0.2	0	0	0	0	0	0	0	0	0	0	0	0	0	0	0	0	0	0	0	0	0	0	0	0	0	0	0	0	0	0	0	0	0	0	0	0	0	0	33.3	0	0	0	0	0	0
	D-hex-6-P-epi_like	0.2	0	0	0	0	0	0	0	0	0	0	0	0	0	0	0	0	0	0	0	15.4	0	0	0	0	0	0	0	0	0	0	0	0	0	0	0	0	0	0	0	0	0	0	0	0	0
	DNA_terminal_protein	0.2	0	0	0	0	0	0	0	0	0	0	0	0	0	0	0	0	0	0	0	0	0	0	0	0	0	0	0	0	0	0.7	0	0	0	0	0	0	0	0	0	0	0	0	0	0	0
	DUF1580	0.2	0	0	0	0	0	0	0	0	0	0	0	0	0	0	0	0	0	0	0	0	0	0	0	0	0	0	0	0	0	0	0	0	0	0	0	0	0	0	0	0	6.9	0	0	0	0
	DUF1905	0.2	0	0	0	0	0	0	0	0	0	0	0	0	0	0	0	0	0	0	0	0	0	0	0	0	0	0	0	0	0	0	0	0	0	0	0	0	0	0	0	0	6.9	0	0	0	0
	DUF2117	0.2	0	0	0	0	0	0	0	0	0	0	0	0	0	0	0	0	0	0	0	0	0	0	0	0	0	0	0	0	0	0	0	0	0	0	2.1	0	0	0	0	0	0	0	0	0	0
	DUF22	0.2	0	0	0	0	0	0	0	0	0	0	0	0	0	0	0	0	0	0	0	0	0	0	0	0	0	0	0	0	0	0.7	0	0	0	0	0	0	0	0	0	0	0	0	0	0	0
	DUF2807	0.2	0	0	0	0	0	0	0	0	0	0	0	0	0	0	0	0	0	0	0	0	0	0	0	0	0	0	0	0	0	0.7	0	0	0	0	0	0	0	0	0	0	0	0	0	0	0
	DUF488	0.2	0	0	0	0	0	0	0	0	0	0	0	0	0	0	0	0	0	0	0	0	0	0	0	0	0	0	0	0	0	0	0	0	0	0	0	0	0	0	0	0	0	0	0	100	0
	DUF669	0.2	0	100	0	0	0	0	0	0	0	0	0	0	0	0	0	0	0	0	0	0	0	0	0	0	0	0	0	0	0	0	0	100	0	0	0	0	0	0	0	0	0	0	0	0	0
	F-BAR_PACSIN3	0.2	0	0	0	0	6.9	0	0	0	0	0	0	0	0	0	0	0	0	0	0	0	0	0	0	0	0	0	0	0	0	0	0	0	0	0	0	0	0	0	0	0	0	0	0	0	0
	FERM_F1_PTPN3_like	0.2	0	0	0	0	0	0	0	0	0	0	0	0	0	0	0	0	0	66.7	0	0	0	0	0	0	0	0	0	0	0	0	0	0	0	0	0	0	0	0	0	0	0	0	0	0	0
	FGGY_CarbK-RPE_like	0.2	0	0	0	0	0	0	0	0	0	0	0	0	0	0	0	0	0	0	0	0	0	0	0	0	0	0	0	0	0	0.7	0	0	0	0	0	0	0	0	0	0	0	0	0	0	0
	flgK	0.2	0	0	0	0	0	0	0	0	0	0	0	0	0	0	0	0	0	0	0	0	0	0	0	0	0	0	0	0	0	0	0	0	0	0	0	0	0	0	0	0	6.9	0	0	0	0
	gelsolin_S4_like	0.2	0	0	0	0	0	0	0	18.2	0	0	0	0	0	0	0	0	0	0	0	0	0	0	0	0	0	0	0	0	0	0	0	0	0	0	0	0	0	0	0	0	0	0	0	0	0
	GH57N_APU	0.2	0	0	0	0	0	0	0	0	0	0	0	0	0	0	0	0	0	0	0	0	0	0	0	0	0	0	0	0	0	0	0	0	0	0	0	0	0	0	0	0	6.9	0	0	0	0
	Glycoprotein_G_precursor	0.2	0	0	100	0	3.4	0	0	0	0	0	0	0	0	0	0	0	0	0	0	0	0	0	0	0	0	0	0	0	0	0	0	0	0	0	0	0	0	0	0	0	0	0	0	0	0
	HATPase_TopVIB-like	0.2	0	0	0	0	3.4	0	0	9.1	0	0	0	0	0	0	0	0	0	0	0	0	0	0	0	0	0	0	0	0	0	0	0	0	0	0	0	0	0	0	0	0	0	0	0	0	0
	HicA_toxin	0.2	0	0	0	0	0	0	0	0	0	0	0	0	0	0	0	0	0	0	0	0	0	0	0	0	0	0	0	0	0	0	0	0	0	0	0	0	0	2	0	0	3.4	0	0	0	0
	HNH_5	0.2	0	0	0	0	0	0	0	0	0	0	0	0	0	0	0	0	0	0	0	0	0	0	0	0	0	0	0	0	0	0	0	0	0	0	0	0	0	0	0	0	6.9	0	0	0	0
	iditol_2_DH_like	0.2	0	0	0	0	0	0	0	0	0	0	0	0	0	0	0	0	0	0	0	0	0	0	0	0	0	0	0	0	0	0	0	0	0	0	2.1	0	0	0	0	0	0	0	0	0	0
	KpsC	0.2	0	0	0	0	0	0	0	0	0	0	0	0	0	0	0	0	0	0	0	0	0	0	0	0	0	0	0	0	0	0	0	0	0	0	0	0	0	0	0	0	0	0	0	100	0
	LamNT	0.2	0	0	0	0	0	0	0	0	0	0	0	0	0	0	0	0	0	0	0	0	0	0	0	0	0	0	0	0	0	0	0	0	0	0	2.1	0	0	0	0	0	0	0	0	0	0
	LAT2	0.2	0	0	0	0	0	0	0	0	0	0	0	0	0	0	0	0	0	0	0	0	0	0	0	0	0	0	0	0	0	0	0	0	0	0	0	0	0	0	0	0	0	0	25	0	0
	Major_DNA-binding_protein	0.2	0	0	0	0	3.4	0	0	0	0	0	0	0	0	0	0	0	0	0	0	0	0	0	0	25	0	0	0	0	0	0	0	0	0	0	0	0	0	0	0	0	0	0	0	0	0
	MARTX_Nterm	0.2	0	0	0	40	0	0	0	0	0	0	0	0	0	0	0	0	0	0	0	0	0	0	0	0	0	0	0	0	0	0	0	0	0	0	0	0	0	0	0	0	0	0	0	0	0
	MH2_SMAD_4	0.2	0	0	0	0	0	0	0	0	0	0	0	0	0	0	0	0	0	0	0	0	0	0	0	0	0	0	0	0	0	0	0	0	0	0	0	0	0	0	0	0	6.9	0	0	0	0
	MYSc_Myo17	0.2	0	0	0	0	0	0	0	0	0	0	0	0	0	0	0	0	0	0	0	0	0	0	0	0	0	0	0	0	0	0.7	0	0	0	0	0	0	0	0	0	0	0	0	0	0	0
	NTP_transf_5	0.2	0	0	0	0	0	0	0	0	0	0	0	0	0	0	0	0	0	0	0	0	0	0	0	0	0	0	0	0	0	0	0	0	0	0	0	0	10	0	0	0	0	0	0	0	0
	PHA02142	0.2	0	0	0	0	0	0	0	0	0	0	0	0	0	0	0	0	0	0	0	0	0	0	0	0	0	0	0	0	0	0	0	0	0	0	0	2.7	0	0	0	0	0	0	0	0	0
	PHA02450	0.2	0	0	0	0	0	0	0	0	0	0	0	0	0	0	0	0	0	0	0	0	0	0	0	0	0	0	0	0	0	0	0	0	0	0	0	0	0	0	0	0	0	0	0	100	0
	phosphonate_uptake_transporter_ATP-binding_protein	0.2	0	0	0	0	0	0	0	0	0	0	0	0	0	0	0	0	0	0	0	0	0	0	0	0	0	0	0	0	0	0	0	0	0	0	0	2.7	0	0	0	0	0	0	0	0	0
	Piwi_ago-like	0.2	0	0	0	0	0	0	0	0	0	0	0	0	0	0	0	0	0	0	0	0	0	0	0	0	0	0	0	0	0	0.7	0	0	0	0	0	0	0	0	0	0	0	0	0	0	0
	PLN02169	0.2	0	0	0	0	0	0	0	0	0	0	0	0	0	0	0	0	0	0	0	0	0	0	0	0	0	0	0	0	0	0	0	0	0	0	0	0	0	0	0	0	0	0	0	100	0
	PLN02537	0.2	0	0	0	0	0	0	0	0	0	0	0	0	0	0	0	0	0	0	0	0	0	0	0	0	0	0	0	0	0	0.7	0	0	0	0	0	0	0	0	0	0	0	0	0	0	0
	PLN02540	0.2	0	0	0	0	0	0	0	0	0	0	0	0	0	0	0	0	0	0	0	0	0	0	0	0	0	0	0	0	0	0.7	0	0	0	0	0	0	0	0	0	0	0	0	0	0	0
	PLN02554	0.2	0	0	0	0	0	0	0	0	0	0	0	0	0	0	0	0	0	0	0	0	0	0	0	0	0	0	0	0	0	0	0	0	0	11.8	0	0	0	0	0	0	0	0	0	0	0
	PLN02843	0.2	0	0	0	0	0	0	0	0	0	0	0	0	0	0	0	0	0	0	0	0	0	0	0	0	0	0	0	0	0	0	0	0	0	0	0	0	0	0	33.3	0	0	0	0	0	0
	PLN02890	0.2	0	0	0	0	0	0	0	0	0	0	0	0	0	0	0	0	0	0	0	0	0	0	0	0	0	0	0	0	0	0	0	0	0	0	0	0	0	0	0	0	6.9	0	0	0	0
	PLN02961	0.2	0	0	0	0	0	0	0	0	0	0	0	0	0	0	0	0	0	0	0	0	0	0	0	0	0	0	0	0	0	0.7	0	0	0	0	0	0	0	0	0	0	0	0	0	0	0
	PLN03224	0.2	0	0	0	0	0	0	0	18.2	0	0	0	0	0	0	0	0	0	0	0	0	0	0	0	0	0	0	0	0	0	0	0	0	0	0	0	0	0	0	0	0	0	0	0	0	0
	PRK00553	0.2	0	0	0	0	0	0	0	0	0	0	0	0	0	0	0	0	0	0	0	0	0	0	0	0	0	0	0	0	0	0	0	0	0	11.8	0	0	0	0	0	0	0	0	0	0	0
	PRK01617	0.2	0	0	0	0	0	0	0	0	0	0	0	0	0	0	0	0	0	0	0	0	0	0	0	0	0	0	0	0	0	0	0	0	0	11.8	0	0	0	0	0	0	0	0	0	0	0
	PRK04914	0.2	0	0	0	0	0	0	0	0	0	0	0	0	0	0	0	0	0	0	0	0	0	0	0	0	0	0	0	0	0	0	0	0	0	0	0	2.7	0	0	0	0	0	0	0	0	0
	PRK05638	0.2	0	0	0	0	0	0	0	0	0	0	0	0	0	0	0	0	100	0	0	0	0	0	0	0	0	0	0	0	0	0	0	0	0	0	0	0	0	0	0	0	0	0	0	0	0
	PRK06102	0.2	0	0	0	0	0	0	0	0	0	0	0	0	0	0	0	0	0	0	0	0	66.7	0	0	0	0	0	0	0	0	0	0	0	0	0	0	0	0	0	0	0	0	0	0	0	0
	PRK06288	0.2	0	0	0	0	0	0	0	0	0	0	0	0	0	0	0	0	0	0	0	0	0	0	0	0	0	0	0	0	0	0	0	0	0	0	0	0	0	0	33.3	0	0	0	0	0	0
	PRK06555	0.2	0	0	0	0	0	0	0	0	0	0	0	0	0	0	0	0	100	0	0	0	0	0	0	0	0	0	0	0	0	0	0	0	0	0	0	0	0	0	0	0	0	0	0	0	0
	PRK07028	0.2	0	0	0	0	0	0	0	0	0	0	0	0	0	0	0	0	0	0	0	0	0	0	0	0	0	0	0	0	0	0	0	0	0	0	0	0	0	0	0	0	6.9	0	0	0	0
	PRK07883	0.2	0	0	0	0	0	0	0	0	0	0	0	0	0	0	0	0	0	0	0	0	0	0	0	0	0	0	0	0	0	0	0	0	0	0	0	0	0	0	0	18.2	0	0	0	0	0
	PRK08124	0.2	0	0	0	0	0	0	0	0	0	0	0	0	0	0	0	0	0	0	0	0	0	0	0	0	0	0	0	0	0	0.7	0	0	0	0	0	0	0	0	0	0	0	0	0	0	0
	PRK08525	0.2	0	0	0	0	0	0	0	0	0	0	0	0	0	0	0	0	0	0	0	0	0	0	0	0	0	0	0	0	0	0	0	0	0	11.8	0	0	0	0	0	0	0	0	0	0	0
	PRK09027	0.2	0	0	0	0	0	0	0	0	0	0	0	0	0	0	0	0	0	0	0	0	0	0	0	0	0	0	0	0	0	0	0	0	0	0	0	0	0	0	0	0	0	0	0	100	0
	PRK09862	0.2	0	0	0	0	0	0	0	0	0	0	0	0	0	0	0	0	0	0	0	0	0	0	0	0	0	0	0	0	0	0.7	0	0	0	0	0	0	0	0	0	0	0	0	0	0	0
	PRK10854	0.2	0	0	0	0	0	0	0	0	0	0	0	0	0	0	0	0	0	0	0	0	0	0	0	0	0	0	0	0	0	0.7	0	0	0	0	0	0	0	0	0	0	0	0	0	0	0
	PRK13292	0.2	0	0	0	0	0	0	0	18.2	0	0	0	0	0	0	0	0	0	0	0	0	0	0	0	0	0	0	0	0	0	0	0	0	0	0	0	0	0	0	0	0	0	0	0	0	0
	PRK13355	0.2	0	0	0	0	0	0	0	0	0	0	0	0	0	0	0	0	100	0	0	0	0	0	0	0	0	0	0	0	0	0	0	0	0	0	0	0	0	0	0	0	0	0	0	0	0
	PRK13945	0.2	0	0	0	0	0	0	0	0	0	0	0	0	0	0	0	0	0	0	0	0	66.7	0	0	0	0	0	0	0	0	0	0	0	0	0	0	0	0	0	0	0	0	0	0	0	0
	PRK14280	0.2	0	0	0	0	0	0	0	0	0	0	0	0	0	0	0	0	100	0	0	0	0	0	0	0	0	0	0	0	0	0	0	0	0	0	0	0	0	0	0	0	0	0	0	0	0
	PRK14819	0.2	0	0	0	0	0	0	0	0	0	0	0	0	0	0	0	0	0	0	0	0	0	0	0	0	0	0	0	0	0	0	0	0	0	0	0	0	0	0	0	0	0	0	0	100	0
	PRK15396	0.2	0	0	0	0	0	0	0	0	0	0	0	0	0	0	0	0	0	0	0	0	0	0	0	0	0	2.1	0	0	0	0	0	0	0	0	0	0	0	0	0	0	0	0	0	0	0
	PTP-MTMR13	0.2	0	0	0	0	0	0	0	0	0	0	0	0	0	0	0	20	0	0	0	0	0	0	0	0	0	0	0	0	0	0	0	0	0	0	0	0	0	0	0	0	0	0	0	0	0
	PTZ00341	0.2	0	0	0	0	0	0	0	18.2	0	0	0	0	0	0	0	0	0	0	0	0	0	0	0	0	0	0	0	0	0	0	0	0	0	0	0	0	0	0	0	0	0	0	0	0	0
	Putative_ankyrin_repeat_protein_L484	0.2	0	0	0	0	0	0	0	0	0	0	0	0	0	0	0	0	0	0	0	0	0	0	0	0	0	0	14.3	0	0	0	0	0	0	0	0	0	0	0	0	0	0	0	0	0	0
	Putative_P4-specific_DNA_primase	0.2	0	0	0	0	0	0	0	0	0	0	0	0	0	0	0	0	0	0	0	0	0	0	0	0	0	0	0	0	0	0	0	0	0	0	0	0	0	0	0	0	0	0	0	0	100
	putative_primase	0.2	0	0	0	0	0	0	0	0	0	0	0	0	0	0	0	0	0	0	0	0	0	0	0	0	0	0	14.3	0	0	0	0	0	0	0	0	0	0	0	0	0	0	0	0	0	0
	Recombinase	0.2	0	0	0	0	0	0	0	0	0	0	0	0	0	0	0	0	0	0	0	0	0	0	0	0	0	0	0	0	0	0	0	0	0	0	2.1	0	0	0	0	0	0	0	0	0	0
	Replicase_polyprotein_1a	0.2	0	0	0	0	0	0	0	0	0	0	0	50	0	0	0	0	0	0	0	0	0	0	0	25	0	0	0	0	0	0	0	0	0	0	0	0	0	0	0	0	0	0	0	0	0
	RuvC	0.2	0	0	100	0	0	0	0	0	0	0	0	0	0	0	0	0	0	0	0	0	0	0	0	0	0	0	0	0	0	0	0	0	0	0	0	0	0	0	0	0	0	0	0	0	50
	RyR	0.2	0	0	0	0	0	0	0	0	0	0	0	0	0	0	0	0	0	0	0	0	0	0	0	0	0	0	0	0	0	0	0	0	0	0	0	2.7	0	0	0	0	0	0	0	0	0
	SalX	0.2	0	0	0	0	0	0	0	0	0	0	0	0	0	0	0	0	0	0	0	0	0	0	0	0	0	0	0	0	0	0.7	0	0	0	0	0	0	0	0	0	0	0	0	0	0	0
	SBE2	0.2	0	0	0	0	0	0	0	0	0	0	0	0	0	0	0	0	0	0	0	0	0	0	0	0	0	0	0	0	0	0	0	0	0	0	0	0	0	0	0	0	6.9	0	0	0	0
	SbnI_like_N	0.2	0	0	0	0	0	0	0	0	0	0	0	0	0	0	0	0	0	0	0	0	0	0	0	0	0	0	0	0	0	0.7	0	0	0	0	0	0	0	0	0	0	0	0	0	0	0
	Spo0J	0.2	0	0	0	0	0	0	0	18.2	0	0	0	0	0	0	0	0	0	0	0	0	0	0	0	0	0	0	0	0	0	0	0	0	0	0	0	0	0	0	0	0	0	0	0	0	0
	Structural_polyprotein	0.2	0	0	0	0	0	0	0	0	0	0	0	0	0	0	0	0	0	0	0	0	0	0	0	0	0	0	0	0	0	0	0	0	0	11.8	0	0	0	0	0	0	0	0	0	0	0
	SWM_repeat	0.2	0	0	0	0	0	0	0	18.2	0	0	0	0	0	0	0	0	0	0	0	0	0	0	0	0	0	0	0	0	0	0	0	0	0	0	0	0	0	0	0	0	0	0	0	0	0
	Terminase_GpA	0.2	0	0	0	0	6.9	0	0	0	0	0	0	0	0	0	0	0	0	0	0	0	0	0	0	0	0	0	0	0	0	0	0	0	0	0	0	0	0	0	0	0	0	0	0	0	0
	Tfb2	0.2	0	0	0	0	0	0	0	0	0	0	0	0	0	0	0	0	0	0	0	0	0	0	0	0	0	0	0	0	0	0.7	0	0	0	0	0	0	0	0	0	0	0	0	0	0	0
	Thymidine_kinase	0.2	0	0	0	0	0	0	0	0	0	0	0	0	0	0	0	0	0	0	0	0	0	0	0	0	0	0	0	0	0	0.7	0	0	0	0	0	0	0	0	0	0	0	0	0	0	0
	TIGR03545	0.2	0	0	0	0	0	0	0	0	0	0	0	0	0	0	0	0	0	0	0	0	0	0	0	0	0	0	0	0	0	0	0	0	0	0	0	0	0	0	0	18.2	0	0	0	0	0
	Uteroglobin	0.2	0	0	0	0	0	0	0	0	0	0	0	0	0	0	0	0	0	0	0	0	0	0	0	0	0	0	0	0	0	0	0	0	0	11.8	0	0	0	0	0	0	0	0	0	0	0
	VapI	0.2	0	0	0	0	0	0	0	0	0	0	0	0	0	0	0	0	0	0	66.7	0	0	0	0	0	0	0	0	0	0	0	0	0	0	0	0	0	0	0	0	0	0	0	0	0	0
	Virion_infectivity_factor	0.2	0	0	0	0	0	0	0	0	0	0	0	0	0	0	0	0	0	0	0	0	0	0	0	0	0	0	0	0	0	0	0	0	0	0	0	0	0	0	0	0	3.4	0	0	0	50
	2_5_RNA_ligase2	0.1	0	0	0	0	0	0	0	0	0	0	0	0	0	0	0	0	0	0	0	0	0	0	0	0	0	0	0	0	0	0	0	0	0	0	0	0	0	0	0	0	3.4	0	0	0	0
	2A5CPDO_A	0.1	0	0	0	0	0	0	0	0	0	0	0	0	0	0	0	0	0	0	0	0	0	0	0	0	0	0	0	0	0	0	0	0	0	0	0	0	0	0	0	0	3.4	0	0	0	0
	2-desacetyl-2-hydroxyethyl_bacteriochlorophyllide_like	0.1	0	0	0	0	0	0	0	0	0	0	0	0	0	0	0	0	0	0	0	0	0	0	0	0	100	0	0	0	0	0	0	0	0	0	0	0	0	0	0	0	0	0	0	0	0
	2Fe-2S_thioredx	0.1	0	0	0	0	0	0	0	0	0	0	0	0	0	0	0	0	0	0	0	0	0	0	0	0	0	0	0	0	0	0.3	0	0	0	0	0	0	0	0	0	0	0	0	0	0	0
	33_kDa_early_protein_homolog	0.1	0	0	0	0	0	0	0	0	0	0	0	0	0	0	0	0	0	0	0	0	0	0	0	0	0	0	0	0	0	0	0	0	0	0	0	0	5	0	0	0	0	0	0	0	0
	4-hydroxyphenylacetate_3-monooxygenase	0.1	0	0	0	0	0	0	0	0	0	0	0	0	0	0	0	0	0	0	0	0	0	0	0	0	0	0	0	0	0	0.3	0	0	0	0	0	0	0	0	0	0	0	0	0	0	0
	7tmA_NPY6R	0.1	0	0	0	0	0	0	0	0	0	0	0	0	0	0	0	0	0	0	0	0	0	0	0	0	0	0	0	0	0	0.3	0	0	0	0	0	0	0	0	0	0	0	0	0	0	0
	7tmA_RXFP1_LGR7	0.1	0	0	0	0	0	0	0	0	0	0	0	0	0	0	0	0	0	0	0	0	0	0	0	0	0	0	0	0	0	0	0	0	0	0	1	0	0	0	0	0	0	0	0	0	0
	ABC_6TM_exporter_like	0.1	0	0	0	0	0	0	12.5	0	0	0	0	0	0	0	0	0	0	0	0	0	0	0	0	0	0	0	0	0	0	0	0	0	0	0	0	0	0	0	0	0	0	0	0	0	0
	Acetyltransf_1	0.1	0	0	0	0	0	0	0	0	0	0	0	0	0	0	0	0	0	0	0	0	0	0	0	0	0	0	0	100	0	0	0	0	0	0	0	0	0	0	0	0	0	0	0	0	0
	ADF_coactosin_like	0.1	0	0	0	0	3.4	0	0	0	0	0	0	0	0	0	0	0	0	0	0	0	0	0	0	0	0	0	0	0	0	0	0	0	0	0	0	0	0	0	0	0	0	0	0	0	0
	ALDH_ALD2-YMR170C	0.1	0	0	0	0	0	0	0	0	0	0	0	0	0	0	0	0	0	0	0	0	0	0	0	0	0	0	0	0	0	0	0	0	0	0	0	0	0	0	0	0	3.4	0	0	0	0
	ARL6IP6	0.1	0	0	0	0	0	0	0	0	0	0	0	0	0	0	0	0	0	0	0	0	0	0	0	0	0	1	0	0	0	0	0	0	0	0	0	0	0	0	0	0	0	0	0	0	0
	aroDE	0.1	0	0	0	0	0	0	0	0	0	0	0	0	0	0	0	0	0	0	0	0	0	0	0	0	0	0	0	0	0	0.3	0	0	0	0	0	0	0	0	0	0	0	0	0	0	0
	Arrestin_C	0.1	0	0	0	0	0	0	0	0	0	0	0	0	0	0	0	0	0	0	0	0	0	0	0	0	0	0	0	0	0	0	0	0	0	0	0	0	0	0	0	0	3.4	0	0	0	0
	cas_Csc3	0.1	0	0	0	0	3.4	0	0	0	0	0	0	0	0	0	0	0	0	0	0	0	0	0	0	0	0	0	0	0	0	0	0	0	0	0	0	0	0	0	0	0	0	0	0	0	0
	CENP-B_N	0.1	0	0	0	0	0	0	0	0	0	0	0	0	0	0	0	0	0	0	0	0	0	0	0	0	0	0	0	0	0	0	0	0	0	5.9	0	0	0	0	0	0	0	0	0	0	0
	CHAP	0.1	0	0	0	0	0	0	12.5	0	0	0	0	0	0	0	0	0	0	0	0	0	0	0	0	0	0	0	0	0	0	0	0	0	0	0	0	0	0	0	0	0	0	0	0	0	0
	CobW_C	0.1	0	0	0	0	3.4	0	0	0	0	0	0	0	0	0	0	0	0	0	0	0	0	0	0	0	0	0	0	0	0	0	0	0	0	0	0	0	0	0	0	0	0	0	0	0	0
	COG1724	0.1	0	0	0	0	0	0	0	0	0	0	0	0	0	0	0	0	0	0	0	0	0	0	0	0	0	0	0	0	0	0	0	0	0	0	1	0	0	0	0	0	0	0	0	0	0
	COG2108	0.1	0	0	0	0	0	0	0	0	0	0	0	0	0	0	0	0	0	0	0	0	0	0	0	0	0	0	0	0	0	0	0	0	0	0	1	0	0	0	0	0	0	0	0	0	0
	COG3541	0.1	0	0	0	0	0	0	0	0	0	0	0	0	0	0	0	0	0	0	0	0	0	0	0	0	0	0	0	0	0	0	0	0	0	0	0	0	0	0	0	0	3.4	0	0	0	0
	COG3660	0.1	0	0	0	0	0	11.1	0	0	0	0	0	0	0	0	0	0	0	0	0	0	0	0	0	0	0	0	0	0	0	0	0	0	0	0	0	0	0	0	0	0	0	0	0	0	0
	COG3677	0.1	0	0	0	0	0	0	0	0	0	0	0	0	0	0	0	0	0	0	0	0	0	0	0	25	0	0	0	0	0	0	0	0	0	0	0	0	0	0	0	0	0	0	0	0	0
	COG4220	0.1	0	0	0	0	0	0	0	0	0	0	0	0	0	0	0	0	0	0	0	0	0	0	0	25	0	0	0	0	0	0	0	0	0	0	0	0	0	0	0	0	0	0	0	0	0
	COG5022	0.1	0	0	0	0	0	0	0	0	0	0	0	0	0	0	0	0	0	0	0	0	0	0	0	0	0	0	0	0	0	0	0	0	0	0	1	0	0	0	0	0	0	0	0	0	0
	COG5278	0.1	0	0	0	0	0	0	0	0	0	0	0	0	0	0	0	0	0	0	0	0	0	0	0	0	0	0	0	100	0	0	0	0	0	0	0	0	0	0	0	0	0	0	0	0	0
	COG5377	0.1	0	0	0	0	0	0	0	0	0	0	0	0	0	0	0	0	0	0	0	0	0	0	0	0	100	0	0	0	0	0	0	0	0	0	0	0	0	0	0	0	0	0	0	0	0
	COG5388	0.1	0	0	0	0	0	0	0	0	0	0	0	0	0	0	0	0	0	0	0	0	0	0	0	0	0	0	0	0	0	0.3	0	0	0	0	0	0	0	0	0	0	0	0	0	0	0
	COG5436	0.1	0	0	0	0	0	0	0	0	0	0	0	50	0	0	0	0	0	0	0	0	0	0	0	0	0	0	0	0	0	0	0	0	0	0	0	0	0	0	0	0	0	0	0	0	0
	coproporphyrinogen_dehydrogenase_HemZ	0.1	0	0	0	0	0	0	0	0	0	0	0	0	0	0	0	0	0	0	0	0	0	0	0	0	0	0	0	0	0	0	0	0	25	0	0	0	0	0	0	0	0	0	0	0	0
	CsgD	0.1	0	0	0	0	0	0	0	0	0	0	0	0	0	0	0	0	0	0	0	0	0	0	0	0	0	0	0	0	0	0	0	0	0	0	0	0	0	0	0	0	3.4	0	0	0	0
	CysG	0.1	0	0	0	20	0	0	0	0	0	0	0	0	0	0	0	0	0	0	0	0	0	0	0	0	0	0	0	0	0	0	0	0	0	0	0	0	0	0	0	0	0	0	0	0	0
	DEFB136	0.1	0	0	0	0	0	0	0	0	0	0	0	0	0	0	0	0	0	0	0	0	0	0	0	0	0	0	0	0	0	0.3	0	0	0	0	0	0	0	0	0	0	0	0	0	0	0
	DGQHR_domain	0.1	0	0	0	0	0	0	0	0	0	0	0	0	0	0	0	0	0	0	0	7.7	0	0	0	0	0	0	0	0	0	0	0	0	0	0	0	0	0	0	0	0	0	0	0	0	0
	dinD	0.1	0	0	0	0	0	0	0	0	0	0	0	0	0	0	0	0	0	0	0	0	0	0	0	0	0	0	0	0	0	0	0	0	0	0	0	0	0	0	0	0	3.4	0	0	0	0
	DNA_endonuclease_I-HmuI	0.1	0	0	0	0	0	0	0	0	0	0	0	0	0	0	0	0	0	0	0	0	0	0	0	0	0	0	0	0	0	0	0	0	0	0	0	0	0	0	0	0	3.4	0	0	0	0
	DNA_polymerase	0.1	0	0	0	0	0	0	0	0	0	0	0	0	0	0	0	0	0	0	0	0	0	0	0	0	0	0	0	0	0	0	0	0	0	0	0	0	0	0	0	0	3.4	0	0	0	0
	DNA_polymerase_accessory_protein_44	0.1	0	0	0	0	3.4	0	0	0	0	0	0	0	0	0	0	0	0	0	0	0	0	0	0	0	0	0	0	0	0	0	0	0	0	0	0	0	0	0	0	0	0	0	0	0	0
	DUF1360	0.1	0	0	0	0	0	0	0	0	0	0	0	0	0	0	0	0	0	0	0	0	0	0	16.7	0	0	0	0	0	0	0	0	0	0	0	0	0	0	0	0	0	0	0	0	0	0
	DUF1887	0.1	0	0	0	0	3.4	0	0	0	0	0	0	0	0	0	0	0	0	0	0	0	0	0	0	0	0	0	0	0	0	0	0	0	0	0	0	0	0	0	0	0	0	0	0	0	0
	DUF2375	0.1	0	0	0	0	0	0	0	0	0	0	0	0	0	0	0	0	0	33.3	0	0	0	0	0	0	0	0	0	0	0	0	0	0	0	0	0	0	0	0	0	0	0	0	0	0	0
	DUF3307	0.1	0	0	0	0	0	0	0	0	0	0	0	0	0	0	0	0	0	0	0	0	0	0	0	0	0	0	0	0	0	0	0	0	0	5.9	0	0	0	0	0	0	0	0	0	0	0
	DUF3800	0.1	0	0	0	0	0	0	0	0	0	0	0	0	0	0	0	0	0	0	0	7.7	0	0	0	0	0	0	0	0	0	0	0	0	0	0	0	0	0	0	0	0	0	0	0	0	0
	DUF3987	0.1	0	100	0	0	0	0	0	0	0	0	0	0	0	0	0	0	0	0	0	0	0	0	0	0	0	0	0	0	0	0	0	0	0	0	0	0	0	0	0	0	0	0	0	0	0
	DUF433	0.1	0	0	0	0	0	0	0	0	0	0	0	0	0	0	0	0	0	0	0	0	0	0	0	0	0	0	0	0	0	0	0	0	0	0	0	0	0	0	16.7	0	0	0	0	0	0
	DUF4438	0.1	0	0	0	0	0	0	0	0	0	0	0	0	0	0	0	0	0	0	0	0	0	0	0	0	0	0	0	0	0	0	0	0	0	0	1	0	0	0	0	0	0	0	0	0	0
	DUF4490	0.1	0	0	0	0	0	0	0	0	0	0	0	0	0	0	0	0	0	0	0	0	0	0	0	0	0	0	0	0	0	0	0	0	0	0	0	0	0	0	0	0	3.4	0	0	0	0
	DUF4657	0.1	0	0	0	0	0	0	0	0	0	0	0	0	0	0	0	0	0	0	0	0	0	0	0	0	0	0	0	0	0	0	0	0	0	5.9	0	0	0	0	0	0	0	0	0	0	0
	DUF4762	0.1	0	0	0	0	0	0	0	0	0	0	0	0	0	0	0	0	0	0	0	0	0	0	0	0	0	0	0	0	0	0	0	0	0	0	0	0	0	0	0	0	3.4	0	0	0	0
	DUF5515	0.1	0	0	0	0	0	0	0	0	0	0	0	0	0	0	0	0	0	0	0	0	0	0	0	0	0	0	0	0	0	0	0	0	0	0	0	1.4	0	0	0	0	0	0	0	0	0
	Early_E3_18.5_kDa_glycoprotein_precursor	0.1	0	0	0	0	0	0	0	0	0	0	0	0	0	0	0	0	0	0	0	0	0	0	0	0	0	0	0	0	0	0	0	0	0	0	0	1.4	0	0	0	0	0	0	0	0	0
	Endolysin	0.1	0	0	0	0	0	0	12.5	0	0	0	0	0	0	0	0	0	0	0	0	0	0	0	0	0	0	0	0	0	0	0	0	0	0	0	0	0	0	0	0	0	0	0	0	0	0
	Envelope_glycoprotein_gp70_precursor	0.1	25	0	0	0	0	0	0	0	0	0	0	0	0	0	0	0	0	0	0	0	0	0	0	0	0	0	0	0	0	0	0	0	0	0	0	0	0	0	0	0	0	0	0	0	0
	eps_aminotran_1	0.1	0	0	0	0	0	0	0	0	0	0	0	0	0	0	0	0	0	0	0	0	0	0	0	0	0	0	0	0	0	0	0	0	0	0	0	0	0	0	0	0	3.4	0	0	0	0
	Exc	0.1	0	0	0	0	0	0	0	0	0	0	0	0	0	0	0	0	0	0	0	0	0	0	0	0	0	0	0	0	0	0	0	0	0	0	0	0	0	0	0	0	3.4	0	0	0	0
	FaeA	0.1	0	0	0	0	0	0	0	0	0	0	0	0	0	0	0	0	0	0	0	0	0	0	0	0	0	0	0	0	0	0	0	0	0	0	1	0	0	0	0	0	0	0	0	0	0
	Fe_III_red_FhuF	0.1	0	0	0	0	0	0	0	0	0	0	0	0	0	0	0	0	0	0	0	0	0	0	0	0	0	0	0	0	0	0	0	0	0	0	1	0	0	0	0	0	0	0	0	0	0
	Flavodoxin_1.	0.1	0	0	0	0	3.4	0	0	0	0	0	0	0	0	0	0	0	0	0	0	0	0	0	0	0	0	0	0	0	0	0	0	0	0	0	0	0	0	0	0	0	0	0	0	0	0
	Focadhesin	0.1	0	0	0	0	3.4	0	0	0	0	0	0	0	0	0	0	0	0	0	0	0	0	0	0	0	0	0	0	0	0	0	0	0	0	0	0	0	0	0	0	0	0	0	0	0	0
	Formate_dehydrogenase_subunit_alpha	0.1	0	0	0	0	0	0	0	0	0	0	0	0	0	0	0	0	0	0	0	0	0	0	0	0	0	0	0	0	0	0	0	0	0	0	0	0	0	0	0	0	3.4	0	0	0	0
	FtsK	0.1	0	0	0	0	0	0	0	0	0	0	0	0	0	0	0	0	0	0	0	0	0	0	0	0	0	0	0	0	0	0	0	0	0	0	0	0	0	0	0	0	3.4	0	0	0	0
	GAGA_bind	0.1	0	0	0	0	0	0	0	0	0	0	0	0	0	0	0	0	0	0	0	0	0	0	0	0	0	0	0	0	0	0	0	0	0	0	1	0	0	0	0	0	0	0	0	0	0
	GIY-YIG_AtGrxS16	0.1	0	0	0	0	0	0	0	0	0	0	0	0	0	0	0	0	0	0	0	7.7	0	0	0	0	0	0	0	0	0	0	0	0	0	0	0	0	0	0	0	0	0	0	0	0	0
	glycerol3P_GlpC	0.1	0	0	0	0	0	0	0	0	0	0	0	0	0	0	0	0	0	0	0	0	0	0	0	0	0	0	0	0	0	0	0	0	0	0	1	0	0	0	0	0	0	0	0	0	0
	Glyco_trans_1_3	0.1	0	0	0	0	0	0	0	0	0	0	0	0	0	0	0	0	0	0	0	0	0	0	0	0	0	0	0	0	0	0	0	0	0	0	0	0	0	0	0	0	0	0	0	0	50
	Glycoprotein_5_precursor	0.1	0	0	0	0	0	11.1	0	0	0	0	0	0	0	0	0	0	0	0	0	0	0	0	0	0	0	0	0	0	0	0	0	0	0	0	0	0	0	0	0	0	0	0	0	0	0
	gmx_para_CXXCG	0.1	0	0	0	0	0	0	0	0	0	0	0	0	0	0	0	0	0	0	0	0	0	0	0	0	0	0	0	0	0	0.3	0	0	0	0	0	0	0	0	0	0	0	0	0	0	0
	Gp17	0.1	0	0	0	0	0	0	0	0	0	0	0	0	0	0	0	0	0	0	0	7.7	0	0	0	0	0	0	0	0	0	0	0	0	0	0	0	0	0	0	0	0	0	0	0	0	0
	HemH	0.1	0	0	0	0	0	0	0	9.1	0	0	0	0	0	0	0	0	0	0	0	0	0	0	0	0	0	0	0	0	0	0	0	0	0	0	0	0	0	0	0	0	0	0	0	0	0
	Herpes_UL21	0.1	0	0	0	0	0	0	0	0	0	0	0	0	0	0	0	0	0	0	0	0	0	0	0	0	0	0	0	0	0	0.3	0	0	0	0	0	0	0	0	0	0	0	0	0	0	0
	Hexon_protein	0.1	0	0	100	0	0	0	0	0	0	0	0	0	0	0	0	0	0	0	0	0	0	0	0	0	0	0	0	0	0	0	0	0	0	0	0	0	0	0	0	0	0	0	0	0	0
	HMMR_N	0.1	0	0	0	0	0	11.1	0	0	0	0	0	0	0	0	0	0	0	0	0	0	0	0	0	0	0	0	0	0	0	0	0	0	0	0	0	0	0	0	0	0	0	0	0	0	0
	HTH_38	0.1	0	0	0	0	0	0	0	0	0	0	0	0	0	0	0	0	0	0	0	0	0	0	0	0	0	0	0	0	0	0.3	0	0	0	0	0	0	0	0	0	0	0	0	0	0	0
	HTH_HMRTR	0.1	0	0	0	0	0	0	0	0	0	0	0	0	0	0	0	0	0	0	0	0	0	0	0	0	0	0	0	0	0	0	0	0	0	0	0	0	0	0	0	0	3.4	0	0	0	0
	HTH_WhiA	0.1	0	0	0	0	0	0	0	0	0	0	0	0	0	0	0	0	0	0	0	0	0	0	0	0	0	0	0	0	0	0	0	0	0	0	0	0	0	0	0	0	3.4	0	0	0	0
	IbrB_like	0.1	0	0	0	0	0	0	12.5	0	0	0	0	0	0	0	0	0	0	0	0	0	0	0	0	0	0	0	0	0	0	0	0	0	0	0	0	0	0	0	0	0	0	0	0	0	0
	IMP_DIM-like_MBL-B1	0.1	0	0	0	0	0	0	0	0	0	0	0	0	0	0	0	0	0	0	0	0	0	0	0	0	0	0	0	0	0	0	0	0	0	0	0	1.4	0	0	0	0	0	0	0	0	0
	iron-only_hydrogenase_maturation_rSAM_protein_HydE	0.1	0	0	0	0	0	0	0	0	0	0	0	0	0	0	0	0	0	0	0	0	0	0	0	0	0	0	0	0	0	0	0	0	0	0	1	0	0	0	0	0	0	0	0	0	0
	LacZ	0.1	0	0	0	0	0	0	0	0	0	0	0	0	0	0	0	0	0	0	0	0	0	0	0	0	0	0	0	0	0	0	50	0	0	0	0	0	0	0	0	0	0	0	0	0	0
	LAGLIDADG_1	0.1	0	0	0	0	0	0	0	0	0	0	0	0	0	0	0	0	0	0	0	0	0	0	0	0	0	0	0	0	0	0.3	0	0	0	0	0	0	0	0	0	0	0	0	0	0	0
	Laminin_II	0.1	0	0	0	0	0	0	0	0	0	0	0	0	0	0	0	0	0	0	0	0	0	0	0	0	0	0	0	0	0	0	0	0	0	0	1	0	0	0	0	0	0	0	0	0	0
	Large_structural_protein	0.1	0	0	0	0	0	0	0	0	0	20	0	0	0	0	0	0	0	0	0	0	0	0	0	0	0	0	0	0	0	0	0	0	0	0	0	0	0	0	0	0	0	0	0	0	0
	Large_terminase_protein	0.1	0	0	0	0	0	0	0	0	0	0	0	0	0	0	0	0	0	0	0	0	0	0	0	0	0	0	0	0	12.5	0	0	0	0	0	0	0	0	0	0	0	0	0	0	0	0
	Late_expression_factor_5	0.1	0	0	0	0	0	0	0	0	0	0	0	0	0	0	0	0	0	0	0	0	0	0	0	0	0	0	0	0	0	0	0	0	0	0	0	1.4	0	0	0	0	0	0	0	0	0
	LGIC_ECD_ZAC	0.1	0	0	0	0	0	0	0	0	0	0	0	0	0	0	0	0	0	0	0	0	0	0	0	25	0	0	0	0	0	0	0	0	0	0	0	0	0	0	0	0	0	0	0	0	0
	LktC	0.1	0	0	0	0	0	0	0	0	0	0	0	0	0	0	0	0	0	0	0	0	0	0	0	0	0	0	0	0	0	0	0	0	0	0	1	0	0	0	0	0	0	0	0	0	0
	M13	0.1	0	0	0	0	0	0	0	0	0	0	0	0	0	0	0	0	0	0	0	0	0	0	0	0	0	0	0	0	0	0	0	0	0	0	1	0	0	0	0	0	0	0	0	0	0
	MafB19-deam	0.1	0	0	0	0	3.4	0	0	0	0	0	0	0	0	0	0	0	0	0	0	0	0	0	0	0	0	0	0	0	0	0	0	0	0	0	0	0	0	0	0	0	0	0	0	0	0
	malonate_mdcH	0.1	0	0	0	0	0	0	0	0	0	0	0	0	0	0	0	0	0	0	0	0	0	0	0	0	0	0	0	0	0	0	0	0	0	0	0	0	0	0	0	0	3.4	0	0	0	0
	Matrix_protein	0.1	0	0	0	0	0	0	0	0	0	0	0	0	0	0	0	0	0	0	0	0	0	0	0	0	0	0	0	100	0	0	0	0	0	0	0	0	0	0	0	0	0	0	0	0	0
	Methionine--tRNA_ligase	0.1	0	0	0	0	0	0	0	0	0	0	0	0	0	0	0	0	0	0	0	0	0	0	0	0	0	0	0	0	0	0.3	0	0	0	0	0	0	0	0	0	0	0	0	0	0	0
	Methyltransf_32	0.1	25	0	0	0	0	0	0	0	0	0	0	0	0	0	0	0	0	0	0	0	0	0	0	0	0	0	0	0	0	0	0	0	0	0	0	0	0	0	0	0	0	0	0	0	0
	Modification_methylase	0.1	0	0	0	0	0	0	0	0	0	0	0	0	0	0	0	0	0	0	0	0	0	0	0	0	0	0	0	0	0	0.3	0	0	0	0	0	0	0	0	0	0	0	0	0	0	0
	MopB_Formate-Dh-Na-like	0.1	0	0	0	0	0	0	0	0	0	0	0	0	0	0	0	0	0	0	0	0	0	0	0	0	0	0	0	100	0	0	0	0	0	0	0	0	0	0	0	0	0	0	0	0	0
	MPP_Shelphs	0.1	0	0	0	0	3.4	0	0	0	0	0	0	0	0	0	0	0	0	0	0	0	0	0	0	0	0	0	0	0	0	0	0	0	0	0	0	0	0	0	0	0	0	0	0	0	0
	MYSc_Myo21	0.1	0	0	0	0	0	0	0	0	0	0	0	0	0	0	0	0	0	0	33.3	0	0	0	0	0	0	0	0	0	0	0	0	0	0	0	0	0	0	0	0	0	0	0	0	0	0
	NeuD_NnaD	0.1	0	0	0	0	3.4	0	0	0	0	0	0	0	0	0	0	0	0	0	0	0	0	0	0	0	0	0	0	0	0	0	0	0	0	0	0	0	0	0	0	0	0	0	0	0	0
	Neuraminidase	0.1	0	0	0	0	0	0	0	0	0	0	0	0	0	0	0	0	0	0	33.3	0	0	0	0	0	0	0	0	0	0	0	0	0	0	0	0	0	0	0	0	0	0	0	0	0	0
	NOS_oxygenase_prok	0.1	0	0	0	0	0	0	0	0	0	0	0	0	0	0	0	0	0	0	0	0	0	0	0	0	0	0	0	0	0	0.3	0	0	0	0	0	0	0	0	0	0	0	0	0	0	0
	NOT2_3_5	0.1	0	0	0	0	0	0	12.5	0	0	0	0	0	0	0	0	0	0	0	0	0	0	0	0	0	0	0	0	0	0	0	0	0	0	0	0	0	0	0	0	0	0	0	0	0	0
	NUC173	0.1	0	0	0	0	0	0	0	0	0	0	0	0	0	0	0	0	0	0	33.3	0	0	0	0	0	0	0	0	0	0	0	0	0	0	0	0	0	0	0	0	0	0	0	0	0	0
	NUMOD3	0.1	0	0	0	0	0	0	0	0	0	0	0	0	0	0	0	0	0	0	0	0	0	0	16.7	0	0	0	0	0	0	0	0	0	0	0	0	0	0	0	0	0	0	0	0	0	0
	OM_YfiO	0.1	0	0	0	0	0	0	0	0	0	0	0	0	0	0	0	0	0	0	33.3	0	0	0	0	0	0	0	0	0	0	0	0	0	0	0	0	0	0	0	0	0	0	0	0	0	0
	Orbi_VP2	0.1	0	0	0	0	0	0	0	0	0	0	0	0	0	0	0	0	0	0	0	0	0	0	0	0	0	0	0	0	0	0.3	0	0	0	0	0	0	0	0	0	0	0	0	0	0	0
	Orthopox_A47	0.1	0	0	0	0	0	0	0	0	0	0	0	0	0	0	0	0	0	0	0	7.7	0	0	0	0	0	0	0	0	0	0	0	0	0	0	0	0	0	0	0	0	0	0	0	0	0
	Outer_capsid_protein_lambda-2	0.1	0	0	0	0	0	0	0	0	0	0	0	0	0	0	0	0	0	0	0	0	0	0	0	0	0	0	0	0	0	0	0	0	0	0	0	0	0	0	0	0	0	0	0	0	50
	p10	0.1	0	0	0	0	0	0	0	0	0	0	0	0	0	0	0	0	0	0	0	0	0	0	0	0	0	0	0	0	0	0	0	0	0	0	1	0	0	0	0	0	0	0	0	0	0
	PAPS_reduct	0.1	0	0	0	0	0	0	0	0	0	0	0	0	0	0	0	0	0	0	0	0	0	0	0	0	0	0	0	0	0	0.3	0	0	0	0	0	0	0	0	0	0	0	0	0	0	0
	ParE_toxin	0.1	0	0	0	0	0	0	0	0	0	0	0	0	0	0	0	0	0	0	0	0	0	0	0	0	0	0	0	0	0	0.3	0	0	0	0	0	0	0	0	0	0	0	0	0	0	0
	PBP1_Nba_like	0.1	0	0	0	0	0	0	0	0	0	0	0	0	0	0	0	0	0	0	0	0	0	0	0	0	0	0	0	0	0	0	0	0	0	0	1	0	0	0	0	0	0	0	0	0	0
	PCRF	0.1	0	0	0	0	3.4	0	0	0	0	0	0	0	0	0	0	0	0	0	0	0	0	0	0	0	0	0	0	0	0	0	0	0	0	0	0	0	0	0	0	0	0	0	0	0	0
	PDCD9	0.1	0	0	0	0	0	0	12.5	0	0	0	0	0	0	0	0	0	0	0	0	0	0	0	0	0	0	0	0	0	0	0	0	0	0	0	0	0	0	0	0	0	0	0	0	0	0
	pdxA	0.1	0	0	0	0	0	0	0	0	0	0	0	0	0	0	0	0	0	0	0	0	0	0	0	0	0	0	0	0	0	0	0	0	0	0	1	0	0	0	0	0	0	0	0	0	0
	Peptidase_S9	0.1	0	0	0	0	0	0	0	0	0	0	0	0	0	0	0	0	0	0	0	0	0	0	0	0	0	0	0	0	0	0	0	0	0	0	1	0	0	0	0	0	0	0	0	0	0
	Peroxin-3	0.1	0	0	0	0	0	0	0	0	0	0	0	0	0	0	0	0	0	0	33.3	0	0	0	0	0	0	0	0	0	0	0	0	0	0	0	0	0	0	0	0	0	0	0	0	0	0
	PHA00149	0.1	0	0	0	0	3.4	0	0	0	0	0	0	0	0	0	0	0	0	0	0	0	0	0	0	0	0	0	0	0	0	0	0	0	0	0	0	0	0	0	0	0	0	0	0	0	0
	PHA02591	0.1	0	0	0	0	0	0	0	0	0	0	0	0	0	0	0	0	0	0	0	7.7	0	0	0	0	0	0	0	0	0	0	0	0	0	0	0	0	0	0	0	0	0	0	0	0	0
	PHA03326	0.1	0	0	0	0	0	0	0	0	0	0	0	0	0	0	0	0	0	0	0	0	0	0	0	0	0	0	0	0	0	0	0	0	0	0	0	0	0	0	0	0	3.4	0	0	0	0
	Phage_Nu1	0.1	0	0	0	0	0	0	0	0	0	0	0	0	0	0	0	0	0	0	0	0	0	0	0	0	0	0	0	0	0	0	0	0	0	0	0	0	0	0	0	0	3.4	0	0	0	0
	PhdYeFM_antitox	0.1	0	0	0	0	0	0	0	0	0	0	0	0	0	0	0	0	0	0	0	0	0	0	0	0	0	0	0	0	0	0.3	0	0	0	0	0	0	0	0	0	0	0	0	0	0	0
	PhoD	0.1	0	0	0	0	0	0	0	0	0	0	0	0	0	0	0	0	0	0	0	7.7	0	0	0	0	0	0	0	0	0	0	0	0	0	0	0	0	0	0	0	0	0	0	0	0	0
	PHP_C	0.1	0	0	0	0	0	0	0	0	0	0	0	0	0	0	0	0	0	0	0	0	0	0	0	0	0	0	7.1	0	0	0	0	0	0	0	0	0	0	0	0	0	0	0	0	0	0
	Phycoerythrobilin_synthase	0.1	0	0	0	0	0	0	0	0	0	0	0	0	0	0	0	0	0	0	0	0	0	0	0	0	0	0	0	0	0	0	0	0	0	5.9	0	0	0	0	0	0	0	0	0	0	0
	PIN_Fcf1-like	0.1	0	0	0	0	0	0	0	0	0	0	0	0	0	0	0	0	0	0	0	0	0	0	0	0	0	0	0	0	0	0.3	0	0	0	0	0	0	0	0	0	0	0	0	0	0	0
	PI-PLCc_delta4	0.1	0	0	0	0	0	11.1	0	0	0	0	0	0	0	0	0	0	0	0	0	0	0	0	0	0	0	0	0	0	0	0	0	0	0	0	0	0	0	0	0	0	0	0	0	0	0
	PLN02408	0.1	0	0	0	0	0	0	0	0	0	0	0	0	0	0	0	0	0	0	0	0	0	0	0	0	0	0	0	0	0	0.3	0	0	0	0	0	0	0	0	0	0	0	0	0	0	0
	PLN02495	0.1	0	0	0	0	0	0	0	0	0	20	0	0	0	0	0	0	0	0	0	0	0	0	0	0	0	0	0	0	0	0	0	0	0	0	0	0	0	0	0	0	0	0	0	0	0
	PolY	0.1	0	0	0	0	0	0	0	0	0	0	0	0	0	0	0	0	0	0	33.3	0	0	0	0	0	0	0	0	0	0	0	0	0	0	0	0	0	0	0	0	0	0	0	0	0	0
	Portal_protein_UL6	0.1	0	0	0	0	0	0	0	0	0	0	0	0	0	0	0	0	0	0	0	0	0	0	0	0	0	0	0	0	0	0	50	0	0	0	0	0	0	0	0	0	0	0	0	0	0
	Potyvirid-P3	0.1	0	0	0	0	0	11.1	0	0	0	0	0	0	0	0	0	0	0	0	0	0	0	0	0	0	0	0	0	0	0	0	0	0	0	0	0	0	0	0	0	0	0	0	0	0	0
	POX	0.1	0	0	0	0	0	0	0	0	0	0	0	0	0	0	0	0	0	0	0	0	0	0	0	0	0	0	0	0	0	0	0	0	0	0	1	0	0	0	0	0	0	0	0	0	0
	PQQ_2	0.1	0	0	0	0	0	0	0	0	0	0	0	0	0	0	0	0	0	0	33.3	0	0	0	0	0	0	0	0	0	0	0	0	0	0	0	0	0	0	0	0	0	0	0	0	0	0
	PRK00418	0.1	0	0	0	0	0	0	0	0	0	0	0	0	0	0	0	0	0	0	0	0	0	0	0	0	0	0	0	0	0	0	0	0	0	0	0	0	0	0	0	0	0	0	0	0	50
	PRK00772	0.1	0	0	0	0	0	0	0	0	0	0	0	0	0	0	0	0	0	0	0	0	0	0	0	0	0	0	0	0	0	0	50	0	0	0	0	0	0	0	0	0	0	0	0	0	0
	PRK01033	0.1	0	0	0	0	3.4	0	0	0	0	0	0	0	0	0	0	0	0	0	0	0	0	0	0	0	0	0	0	0	0	0	0	0	0	0	0	0	0	0	0	0	0	0	0	0	0
	PRK02948	0.1	0	0	0	0	0	0	0	0	0	0	0	0	0	0	0	0	0	0	0	0	0	0	0	0	0	0	0	0	0	0	0	0	0	0	0	1.4	0	0	0	0	0	0	0	0	0
	PRK03991	0.1	0	0	0	0	0	0	0	0	0	0	0	0	0	0	100	0	0	0	0	0	0	0	0	0	0	0	0	0	0	0	0	0	0	0	0	0	0	0	0	0	0	0	0	0	0
	PRK05659	0.1	0	0	0	0	0	0	0	0	0	0	0	0	0	0	0	0	0	0	0	0	0	0	0	0	0	0	0	0	0	0.3	0	0	0	0	0	0	0	0	0	0	0	0	0	0	0
	PRK05803	0.1	0	0	0	0	0	0	0	0	0	0	0	0	0	0	0	0	0	0	0	0	0	0	0	0	0	0	0	0	0	0	0	0	0	0	0	0	0	0	0	0	3.4	0	0	0	0
	PRK06270	0.1	0	0	0	0	0	0	0	0	0	0	0	0	0	0	0	0	0	0	0	0	0	0	0	0	0	0	0	0	0	0.3	0	0	0	0	0	0	0	0	0	0	0	0	0	0	0
	PRK06742	0.1	0	0	0	0	0	0	0	0	0	0	0	0	0	0	0	0	0	0	0	0	0	0	0	0	0	0	0	0	0	0.3	0	0	0	0	0	0	0	0	0	0	0	0	0	0	0
	PRK06816	0.1	0	0	0	0	0	0	0	0	0	0	0	0	0	0	0	0	0	0	0	0	0	0	0	0	0	0	0	0	0	0	0	0	0	0	1	0	0	0	0	0	0	0	0	0	0
	PRK06854	0.1	0	0	0	0	0	0	0	0	0	0	0	0	0	0	0	0	0	0	0	0	0	0	0	25	0	0	0	0	0	0	0	0	0	0	0	0	0	0	0	0	0	0	0	0	0
	PRK06938	0.1	0	0	0	0	0	0	0	0	0	0	0	0	0	0	0	0	0	0	0	0	0	0	0	0	0	0	0	0	0	0	0	0	0	0	0	0	0	0	0	0	3.4	0	0	0	0
	PRK07054	0.1	0	0	0	0	0	0	0	0	0	0	0	0	0	0	0	0	0	0	0	0	0	0	0	25	0	0	0	0	0	0	0	0	0	0	0	0	0	0	0	0	0	0	0	0	0
	PRK07373	0.1	0	0	0	0	0	0	0	0	0	0	0	0	0	0	0	0	0	0	0	0	0	0	0	0	0	1	0	0	0	0	0	0	0	0	0	0	0	0	0	0	0	0	0	0	0
	PRK07428	0.1	0	0	0	0	0	0	0	0	0	0	0	0	0	0	0	0	0	0	0	0	0	0	0	0	0	0	0	0	0	0	0	0	0	0	0	0	0	0	0	0	3.4	0	0	0	0
	PRK07451	0.1	0	0	0	0	0	0	0	9.1	0	0	0	0	0	0	0	0	0	0	0	0	0	0	0	0	0	0	0	0	0	0	0	0	0	0	0	0	0	0	0	0	0	0	0	0	0
	PRK07772	0.1	0	0	0	0	0	0	0	0	0	0	0	0	0	0	0	0	0	0	0	0	0	0	0	0	0	0	0	0	0	0	0	0	0	0	0	0	5	0	0	0	0	0	0	0	0
	PRK07818	0.1	0	0	0	0	0	0	0	0	0	0	0	0	0	0	0	0	0	0	0	0	0	0	0	0	0	0	0	0	0	0	0	0	0	0	1	0	0	0	0	0	0	0	0	0	0
	PRK08154	0.1	0	0	0	0	0	0	0	0	0	0	0	0	0	0	0	0	0	0	0	0	0	0	0	0	0	0	0	0	0	0	0	0	0	0	0	0	0	0	0	0	3.4	0	0	0	0
	PRK08760	0.1	0	0	0	0	0	0	0	0	0	0	0	0	0	0	0	0	0	0	0	7.7	0	0	0	0	0	0	0	0	0	0	0	0	0	0	0	0	0	0	0	0	0	0	0	0	0
	PRK10022	0.1	0	0	0	0	0	0	0	0	0	0	0	0	0	0	0	0	0	0	0	7.7	0	0	0	0	0	0	0	0	0	0	0	0	0	0	0	0	0	0	0	0	0	0	0	0	0
	PRK10546	0.1	0	0	0	0	0	0	0	0	0	0	0	0	0	0	0	0	0	0	0	0	0	0	0	0	0	0	0	0	0	0.3	0	0	0	0	0	0	0	0	0	0	0	0	0	0	0
	PRK11107	0.1	0	0	0	0	0	0	0	0	0	0	0	0	0	0	0	0	0	0	0	0	0	0	0	0	0	0	0	0	0	0	0	0	0	0	0	0	0	0	0	0	3.4	0	0	0	0
	PRK12316	0.1	0	0	0	0	0	0	0	0	0	0	0	0	0	0	0	0	0	0	0	0	33.3	0	0	0	0	0	0	0	0	0	0	0	0	0	0	0	0	0	0	0	0	0	0	0	0
	PRK13023	0.1	0	0	0	0	0	0	0	0	0	0	0	0	0	0	0	0	0	33.3	0	0	0	0	0	0	0	0	0	0	0	0	0	0	0	0	0	0	0	0	0	0	0	0	0	0	0
	PRK13578	0.1	0	0	100	0	0	0	0	0	0	0	0	0	0	0	0	0	0	0	0	0	0	0	0	0	0	0	0	0	0	0	0	0	0	0	0	0	0	0	0	0	0	0	0	0	0
	PRK13889	0.1	0	0	0	0	0	0	0	0	0	0	0	0	0	0	0	0	0	0	0	0	0	0	0	0	0	1	0	0	0	0	0	0	0	0	0	0	0	0	0	0	0	0	0	0	0
	PRK13943	0.1	0	0	0	0	0	0	0	0	0	0	0	0	0	0	0	0	0	0	0	0	0	0	0	0	0	1	0	0	0	0	0	0	0	0	0	0	0	0	0	0	0	0	0	0	0
	PRK14162	0.1	0	0	0	0	0	0	0	0	0	0	0	0	0	0	0	0	0	0	0	0	0	0	0	0	0	0	0	0	0	0	0	0	0	5.9	0	0	0	0	0	0	0	0	0	0	0
	PRK14715	0.1	0	0	0	0	0	0	0	0	0	0	0	0	0	0	0	0	0	0	0	0	0	0	0	0	0	0	0	0	0	0	0	0	0	0	0	0	0	0	0	0	3.4	0	0	0	0
	PRK14954	0.1	0	0	0	0	0	11.1	0	0	0	0	0	0	0	0	0	0	0	0	0	0	0	0	0	0	0	0	0	0	0	0	0	0	0	0	0	0	0	0	0	0	0	0	0	0	0
	PRK15093	0.1	0	0	0	0	0	0	0	0	0	20	0	0	0	0	0	0	0	0	0	0	0	0	0	0	0	0	0	0	0	0	0	0	0	0	0	0	0	0	0	0	0	0	0	0	0
	PRK15317	0.1	0	0	0	0	0	0	0	0	0	0	0	0	0	0	0	0	0	0	0	7.7	0	0	0	0	0	0	0	0	0	0	0	0	0	0	0	0	0	0	0	0	0	0	0	0	0
	PRK15491	0.1	0	0	0	0	3.4	0	0	0	0	0	0	0	0	0	0	0	0	0	0	0	0	0	0	0	0	0	0	0	0	0	0	0	0	0	0	0	0	0	0	0	0	0	0	0	0
	Probable_capsid_and_replication-associated_protein	0.1	0	0	0	0	0	0	0	0	0	0	0	0	0	0	0	0	0	0	0	0	0	0	0	0	0	0	0	0	0	0	0	0	0	0	1	0	0	0	0	0	0	0	0	0	0
	Probable_excisionase	0.1	0	0	0	0	0	11.1	0	0	0	0	0	0	0	0	0	0	0	0	0	0	0	0	0	0	0	0	0	0	0	0	0	0	0	0	0	0	0	0	0	0	0	0	0	0	0
	Probable_flavodoxin-1	0.1	0	0	0	0	0	0	0	0	0	0	0	0	0	0	0	0	0	0	0	0	0	0	0	25	0	0	0	0	0	0	0	0	0	0	0	0	0	0	0	0	0	0	0	0	0
	Protease	0.1	0	0	0	0	0	0	0	0	0	0	0	0	0	0	0	0	0	0	0	0	0	0	0	0	0	0	0	0	0	0	0	0	0	0	0	0	0	0	0	0	0	0	0	0	50
	PsiB	0.1	0	0	0	0	3.4	0	0	0	0	0	0	0	0	0	0	0	0	0	0	0	0	0	0	0	0	0	0	0	0	0	0	0	0	0	0	0	0	0	0	0	0	0	0	0	0
	PspA_IM30	0.1	0	0	0	0	0	0	0	0	0	0	0	0	0	0	0	0	0	0	0	0	0	0	16.7	0	0	0	0	0	0	0	0	0	0	0	0	0	0	0	0	0	0	0	0	0	0
	PTZ00347	0.1	0	0	0	0	0	0	0	0	0	0	0	0	0	0	0	0	0	0	0	0	0	0	0	0	0	0	0	0	0	0	0	0	0	0	0	0	0	0	0	0	3.4	0	0	0	0
	PTZ00357	0.1	0	0	0	0	3.4	0	0	0	0	0	0	0	0	0	0	0	0	0	0	0	0	0	0	0	0	0	0	0	0	0	0	0	0	0	0	0	0	0	0	0	0	0	0	0	0
	putative_Di/Tri_peptide_transporter	0.1	0	0	0	0	0	0	0	0	0	0	0	0	0	0	0	0	0	0	0	0	0	0	0	0	0	0	0	100	0	0	0	0	0	0	0	0	0	0	0	0	0	0	0	0	0
	Radical_SAM_domain_protein	0.1	0	0	0	0	0	0	0	0	0	0	0	0	0	0	0	0	0	0	0	0	0	0	0	0	0	0	0	0	0	0	0	0	0	0	0	1.4	0	0	0	0	0	0	0	0	0
	RecA	0.1	0	0	0	0	0	0	0	0	0	0	0	0	0	0	0	0	0	0	0	0	0	0	0	0	0	0	0	0	0	0	0	0	0	0	0	0	0	0	0	0	3.4	0	0	0	0
	Regulatory_protein_cro	0.1	0	0	0	0	0	0	0	0	0	0	0	0	0	0	0	0	0	0	0	0	0	0	0	0	0	0	0	0	0	0	0	0	0	0	0	0	5	0	0	0	0	0	0	0	0
	Replicase	0.1	0	0	0	0	0	0	0	0	0	0	0	0	0	0	0	0	0	0	0	0	0	0	0	0	0	0	0	0	0	0	0	0	0	0	0	1.4	0	0	0	0	0	0	0	0	0
	Repressor_protein_CI	0.1	0	0	0	0	3.4	0	0	0	0	0	0	0	0	0	0	0	0	0	0	0	0	0	0	0	0	0	0	0	0	0	0	0	0	0	0	0	0	0	0	0	0	0	0	0	0
	Resolvase	0.1	0	0	0	0	0	0	0	0	0	0	0	0	0	0	0	0	0	0	0	0	0	0	0	0	0	0	0	0	0	0	0	0	0	0	0	0	0	0	0	0	3.4	0	0	0	0
	Ribosomal_L12	0.1	0	0	0	0	0	0	0	0	0	0	0	0	0	0	0	0	0	0	0	0	0	0	0	0	0	0	0	0	0	0	0	0	0	0	0	1.4	0	0	0	0	0	0	0	0	0
	Ribosomal_S8	0.1	0	0	0	0	0	0	0	0	0	0	0	0	0	0	0	0	0	0	0	0	0	0	16.7	0	0	0	0	0	0	0	0	0	0	0	0	0	0	0	0	0	0	0	0	0	0
	RNA_helicase_NPH-II	0.1	0	0	0	0	0	0	0	0	0	0	0	0	0	0	0	0	0	0	0	0	0	0	0	25	0	0	0	0	0	0	0	0	0	0	0	0	0	0	0	0	0	0	0	0	0
	RNA_lig_T4_1	0.1	0	100	0	0	0	0	0	0	0	0	0	0	0	0	0	0	0	0	0	0	0	0	0	0	0	0	0	0	0	0	0	0	0	0	0	0	0	0	0	0	0	0	0	0	0
	RNA1_polyprotein	0.1	0	0	0	0	3.4	0	0	0	0	0	0	0	0	0	0	0	0	0	0	0	0	0	0	0	0	0	0	0	0	0	0	0	0	0	0	0	0	0	0	0	0	0	0	0	0
	RNA-directed_RNA_polymerase_beta_chain	0.1	0	0	0	20	0	0	0	0	0	0	0	0	0	0	0	0	0	0	0	0	0	0	0	0	0	0	0	0	0	0	0	0	0	0	0	0	0	0	0	0	0	0	0	0	0
	RtcR	0.1	0	0	0	0	0	0	0	9.1	0	0	0	0	0	0	0	0	0	0	0	0	0	0	0	0	0	0	0	0	0	0	0	0	0	0	0	0	0	0	0	0	0	0	0	0	0
	ruvC	0.1	0	0	0	0	0	0	0	0	0	0	0	0	0	0	0	0	0	0	0	0	0	0	0	0	0	0	0	0	0	0	0	0	0	0	0	0	0	0	0	0	0	0	0	0	50
	SASA	0.1	0	0	0	0	0	0	0	0	0	0	0	0	0	0	0	0	0	0	0	0	33.3	0	0	0	0	0	0	0	0	0	0	0	0	0	0	0	0	0	0	0	0	0	0	0	0
	SelR	0.1	0	0	0	0	0	0	0	0	0	0	0	0	0	0	0	0	0	0	0	7.7	0	0	0	0	0	0	0	0	0	0	0	0	0	0	0	0	0	0	0	0	0	0	0	0	0
	SEN1_N	0.1	0	0	0	0	0	0	0	0	0	0	0	0	0	0	0	0	0	0	0	0	0	0	0	0	0	0	0	0	0	0	0	0	0	0	1	0	0	0	0	0	0	0	0	0	0
	sgaE	0.1	0	0	0	0	0	11.1	0	0	0	0	0	0	0	0	0	0	0	0	0	0	0	0	0	0	0	0	0	0	0	0	0	0	0	0	0	0	0	0	0	0	0	0	0	0	0
	Sipho_Gp37	0.1	0	0	0	0	0	0	0	0	0	0	0	0	0	0	0	0	0	0	0	0	0	0	0	0	0	0	0	100	0	0	0	0	0	0	0	0	0	0	0	0	0	0	0	0	0
	Sipho_tail	0.1	0	0	0	0	0	0	0	0	0	0	0	0	0	0	0	0	0	0	0	0	0	0	0	0	0	0	0	100	0	0	0	0	0	0	0	0	0	0	0	0	0	0	0	0	0
	Stap_Strp_tox_C	0.1	0	100	0	0	0	0	0	0	0	0	0	0	0	0	0	0	0	0	0	0	0	0	0	0	0	0	0	0	0	0	0	0	0	0	0	0	0	0	0	0	0	0	0	0	0
	Tail_fiber_protein	0.1	0	0	0	0	0	0	0	0	0	0	0	0	0	0	0	0	0	0	0	0	0	0	0	0	100	0	0	0	0	0	0	0	0	0	0	0	0	0	0	0	0	0	0	0	0
	Tail-associated_lysozyme	0.1	0	0	0	0	0	0	0	0	0	0	0	0	0	0	0	0	0	0	0	0	0	0	0	0	0	0	0	0	0	0.3	0	0	0	0	0	0	0	0	0	0	0	0	0	0	0
	TENA_THI-4	0.1	0	0	0	0	0	0	0	0	0	0	0	0	0	0	0	0	0	0	0	0	0	0	0	0	0	0	0	100	0	0	0	0	0	0	0	0	0	0	0	0	0	0	0	0	0
	TerD	0.1	0	0	0	0	0	0	0	0	0	0	0	0	0	0	0	0	0	0	0	0	0	0	0	0	0	0	0	0	0	0	0	0	0	0	0	0	0	0	0	0	3.4	0	0	0	0
	TMEM151	0.1	0	0	0	0	3.4	0	0	0	0	0	0	0	0	0	0	0	0	0	0	0	0	0	0	0	0	0	0	0	0	0	0	0	0	0	0	0	0	0	0	0	0	0	0	0	0
	Tmemb_185A	0.1	0	0	0	0	0	0	0	0	0	0	0	0	0	0	0	0	0	0	0	0	0	0	0	0	0	0	0	0	0	0	0	0	0	0	0	0	0	0	0	0	3.4	0	0	0	0
	tRNA-Gln(ttg)	0.1	0	0	0	0	3.4	0	0	0	0	0	0	0	0	0	0	0	0	0	0	0	0	0	0	0	0	0	0	0	0	0	0	0	0	0	0	0	0	0	0	0	0	0	0	0	0
	Trp_repressor	0.1	0	0	0	0	0	0	0	0	0	0	0	0	0	0	0	0	0	0	0	0	0	0	0	0	0	0	0	0	0	0	0	0	0	0	0	0	0	0	0	0	3.4	0	0	0	0
	trpA	0.1	0	0	100	0	0	0	0	0	0	0	0	0	0	0	0	0	0	0	0	0	0	0	0	0	0	0	0	0	0	0	0	0	0	0	0	0	0	0	0	0	0	0	0	0	0
	Tyrosine-protein_kinase_transforming_protein_erbB	0.1	0	0	0	0	0	0	0	0	0	0	0	50	0	0	0	0	0	0	0	0	0	0	0	0	0	0	0	0	0	0	0	0	0	0	0	0	0	0	0	0	0	0	0	0	0
	Uncharacterized_protein_MJ0482	0.1	0	0	0	0	0	0	0	0	0	0	0	0	0	0	0	0	0	0	0	0	0	0	0	0	0	0	0	0	0	0	0	0	0	0	1	0	0	0	0	0	0	0	0	0	0
	VID27	0.1	0	0	0	0	0	0	0	0	0	0	0	0	0	0	0	0	0	0	0	0	0	0	0	0	0	1	0	0	0	0	0	0	0	0	0	0	0	0	0	0	0	0	0	0	0
	Viral_late_gene_transcription_factor_3	0.1	0	0	0	0	0	0	0	0	0	0	0	0	0	0	0	0	0	0	0	0	0	0	0	0	0	0	0	0	0	0.3	0	0	0	0	0	0	0	0	0	0	0	0	0	0	0
	Virion_host_shutoff_protein	0.1	0	0	0	0	0	0	0	0	0	0	0	0	0	0	0	0	0	0	0	0	0	0	0	0	0	0	0	0	0	0.3	0	0	0	0	0	0	0	0	0	0	0	0	0	0	0
	zf-H2C2_5	0.1	0	0	0	0	0	11.1	0	0	0	0	0	0	0	0	0	0	0	0	0	0	0	0	0	0	0	0	0	0	0	0	0	0	0	0	0	0	0	0	0	0	0	0	0	0	0

## Sheet: Table S4
	Supplementary Table 4: Summary of the genes within 5 kb flanking whiB genomic loci regions identified within the actinobacteriophage genomes according to assigned clusters.
	Cluster	No. of whiB coding sequences	Lifestyle	Abundance
				1	> 85 %	> 75 %	> 50 %
	All	873
	AL	4	Lytic	AAA_24; SNF2_N; Amidoligase_2; GGACT; Phage_Mu_Gam; WHTH_GntR		HTH_36
	AQ	1	Lytic	AAA_24; Zeta_toxin; Helicase_C; DUF669; DUF3987; RNA_lig_T4_1; Stap_Strp_tox_C
	BA	1	Temperate	RNase_T; Glycoprotein_G_precursor; RuvC; Hexon_Protein; PRK13578; trpA
	BC	5	Temperate	SSB; zf-His_Me_endon; ERF
	BE	29	Lytic		KTSC	Sigma70_r1_1	Thioredoxin
	BG	9	Lytic	Amidase_2		DNA_Methylase	Dcm
	BH	8	Lytic	PDDEXK_1	flgB; PHA00675		SNF2_N; DUF732; GerE; HTH_LUXR
	BK	11	Lytic
	BV	3	Temperate	SSB; Bro-N; RecT; DUF3799			OrfB_Zn_ribbon; P22_AR_N
	BW	5	Tempperate	DUF3799		Bro-N	HTH_3
	BX	2	Temperate	RecT; DNA_methylase; HTH_24; HTH_17; N6_N4_Mtase; YqaJ
	CB	2	Lytic	dCMP_cyt_deam_1; Intermediate_capsid_protein_VP6			Gag-Pol_polyprotein; Replicase_polyprotein_1a; COG5436; Tyrosine-protein_kinase_transforming_protein_erbB
	CE	1	Unknown	Hemagglutinin_precursor; DUF932
	CQ	2	Temperate	SSB; Glutaredoxin; DnaB_C; Endonuclease_7; Nuc_transf; Stealth_CR2			NAPRTase; NT5C
	CR	1	Lytic	Hemagglutinin_precursor; HTH_17; D5_N; Glyco_hydro_19; PHP; PRK03991
	CX	10	Temperate	RNase_T; DUF2800; NTP-PPase_u5; PRK13189		PBP1_STKc_like
	CY	2	Temperate	Gag-Pol_polyprotein; Dam; AAA_24; DUF1508; Envelope_protein_US9; Capsid_assembly_protein_gp9; PRK05638; PRK06555; PRK13355; PRK14280			HTH_17; N6_N4_Mtase
	DF	3	Lytic	HTH_17; RNase_T; DU2800; NTP_Ppase_u5; Thy1; RusA; Movement_protein			Helicase_C; FERM_F1_PTPN3_like
	DL	3	Temperate	SSB; Glutaredoxin; DnaB_C			DamX; VapI
	DN	13	Temperate			DUF1508	YqaJ; metazoan_ACD
	DO	3	Lytic	Thy1			Non_structural_protein_1; PRK06102; PRK13945
	DP	8	Lytic	DnaB_C		Capsid_scaffolding_protein; dnaE; PLN02466; PTZ00482; TDA11	DUF932; Capsid_protein_VP1
	DS	6	Lytic				HNH; DNA_methylase; Phage_Mu_F; Terminase_6; AAA; dUTPase_2
	DU	4	Unknown	ERF		PRA-PH	Genome_polyprotein; DnaB_C; SSB; DnaB
	DY	1	Unknown	Genome_Polyprotein; Coat_protein; Phage_integrase; DUF2303; 2-desacetyl-2-hydroxy-ethyl-bacteriochlorophyllide_like; COG5377; Tail_fiber_protein
	E	96	Temperate		Early_65_kDa_protein; SSB; CLP_protease; AAA_33		N6_N4_Mtase
	EK	14	Unknown	DNA_pol_A_pol_I_A; DUF2800	COG3378		Prim_Pol; DEAD
	EL	1	Unknown	Acetyltransf_1; Band_7; COG5278; Matrix_protein; MopB_Formate-Dh-Na-like; putative_Di/Tri_peptide_transporter; Sipho_Gp37; Sipho_tail; TENA_THI-4
	EN	8	Lytic	Glyco_hydro_19; PHP	D5_N		PRK10347
	F	289	Temperate		DUF732	PHA02446	HTH_7; AAA_24
	FC	2	Lytic	Helicase_C; CBM_4_9; Gag-Pol_polyprotein; Nuc-transf			LacZ; Portal_protein_UL6; PRK00772
	GD	1	Unknown	AAA_24; SNF2_N; D5_N; DUF669; PDDEXK_1; RNase_H_2; Spike_glycoprotein_precursor
	I	4	Temperate	DUF732; Bro-N; DUF3799; Ftsk_gamma; GldM_C; MopB_Acetylene-hydratase; RecT; RusA		PRK12395
	J	17	Temperate		HTH_7; Prim-Pol		AAA_3; Endonuclease_7; LpoB
	K	96	Temperate	RNase_T	Phage_Integrase; DUF3310	HTH_17
	L	73	Temperate	NAPRTase	SSB	CLP_Protease	KTI12; Pribosyltran
	M	20	Temperate	SSB; DnaB			RNase_H_2; Endonuclease_7; COG2957; PRK14947; OYE_YqiM_FMN
	N	50	Temperate	RecT	Phage_integrase; BetR; DUF2510; Glutaredoxin	YqaJ	Genome_polyprotein
	P	6	Temperate	RecT; DUF732; HTH_3			DUF3799; RusA; ANT
	Q	11	Temperate	Genome_polyprotein	PRK13699	RRM3_PTBPH3
	Singleton	29	Unknown
	T	7	Temperate	DUF3799; PHA02446; HTH_17; Phage_Integrase; COG1476	HTH_3		DUF2637
	V	8	Lytic	SSB; DnaB; DUF4406; Beta-1%2C3-galactosyl-O-glycosyl-glycoprotein_beta-1%2C6-N-acetylglucosaminyltransferase; DEDDy_DNA_polB_exo			nudB; DSPc; Ras
	W	2	Lytic	DUF488; KpsC; ND4; Nucleoprotein; PHA02446; PHA02450; PLN02169; PRK09027; PRK14819
	Z	2	Temperate	ASCH_ASC-1_like; N6_N4_Mtase; Putative_P4-specific_DNA_primase			Glyco_trans_1_3; Outer_capsid_protein_lambda-2; PRK00481; Protease; ruvC; RuvC; Virion_infectivity_factor

## Sheet: Table S5
	Supplementary Table 5: List of functional annotation of the genes within 5 kb flanking Lsr2 genomic loci regions identified within the actinobacteriophage genomes according to assigned clusters.
	Gene	All	A	AV	BD	BE	BK	CQ	DL	DP	DU	E	EE	J	L	M	Singleton	X
	HP	100	100	100	100	100	100	100	100	100	100	100	100	100	100	100	100	100
	Lsr2	91.9	100	100	100	100	100	100	100	100	100	100	100	50	100	100	100	100
	Glutaredoxin	31.6	0	0	0	0	0	0	0	0	0	100	0	35.3	28	0	0	0
	Cutinase	31.4	0	0	0	0	0	0	0	0	0	100	0	27.9	34	0	0	50
	Phage_int_SAM_4	18.1	0	0	0	0	0	0	0	0	0	80	0	0	0	0	0	0
	dndB_like	17.3	0	0	0	0	0	0	0	0	0	76.8	0	0	0	0	0	0
	DUF2746	14.7	100	0	0	0	0	0	0	0	0	0	0	50	0	0	0	100
	GP88	14.3	0	0	4.8	100	0	0	0	0	0	0	0	0	0	0	0	0
	DUF932	13.5	0	0	0	96.6	14.3	0	0	0	0	0	0	0	0	0	0	0
	HTH_17	12.8	0	0	0	0	0	0	0	0	50	0	0	0	100	0	0	100
	HTH_3	12.8	0	0	0	0	0	0	0	0	0	0	100	0	48	0	0	0
	Phage_integrase	12.4	0	0	0	0	0	0	0	0	0	0	0	0	100	0	0	100
	Nuc-transf	11.9	0	0	0	0	0	0	0	0	0	0	0	0	100	0	0	0
	tRNA_anti-codon	11.4	0	0	81	0	0	100	100	0	0	0	0	0	0	0	0	0
	Resolvase	10	3.8	0	97.6	0	0	0	0	0	0	0	0	0	0	0	0	0
	Imm_superinfect	9.7	50	0	0	0	0	0	0	0	0	0	0	41.2	0	0	0	0
	Thy1	9.5	0	0	92.9	0	0	0	0	0	0	0	0	0	0	0	100	0
	Ribonuc_red_lgC	9.3	0	0	92.9	0	0	0	0	0	0	0	0	0	0	0	0	0
	FtsK_SpoIIIE	8.1	0	0	0	0	0	0	0	0	0	0	0	50	0	0	0	0
	Ku-Lsr2	8.1	0	0	0	0	0	0	0	0	0	0	0	50	0	0	0	0
	Glutaredoxin-like_protein_NrdH	7.8	0	0	0	0	0	0	0	0	0	0	0	14.7	46	0	0	0
	NOS_oxygenase_prok	7.8	0	0	0	0	0	0	0	0	0	32.6	0	2.9	0	0	0	0
	HNH	7.1	0	0	0	0	0	0	0	0	0	0	100	0	0	0	0	0
	MerR	7.1	0	0	0	0	0	0	0	0	0	0	100	0	0	0	0	0
	Ribosomal_L12	7.1	0	0	0	51.7	0	0	0	0	0	0	0	0	0	0	0	0
	Collar	6.9	0	0	0	0	0	0	0	0	0	0	96.7	0	0	0	0	0
	Deneddylase	6.7	0	0	0	0	0	0	0	0	0	0	0	41.2	0	0	0	0
	Gene_12_protein	6.4	0	0	0	0	0	0	0	0	0	0	0	19.1	26	0	0	50
	DUF2744	6.2	100	0	0	0	0	0	0	0	0	0	0	0	0	0	0	0
	Genome_polyprotein	6.2	0	0	0	10.3	0	0	50	0	0	4.2	0	11.8	10	0	100	0
	DNA_pol_A	5.9	96.2	0	0	0	0	0	0	0	0	0	0	0	0	0	0	0
	Glyco_hydro_25	5.9	0	0	0	0	0	0	0	0	0	0	0	35.3	0	0	0	50
	PG_binding_1	5.9	0	0	0	0	0	0	0	0	0	0	20	0	38	0	0	0
	Peptidase_M23	5.7	0	0	0	0	0	0	0	0	0	0	80	0	0	0	0	0
	Replicase_polyprotein_1a	5.7	3.8	50	4.8	0	0	0	0	0	0	0	0	23.5	0	0	0	0
	Amidase_2	5.5	0	0	0	0	0	0	0	50	100	0	0	0	26	0	0	50
	FN3	5.5	0	0	0	0	0	0	0	0	0	0	76.7	0	0	0	0	0
	Minor_tail_protein_Gp28	5.5	88.5	0	0	0	0	0	0	0	0	0	0	0	0	0	0	0
	Sigma70_r4	5.5	0	0	54.8	0	0	0	0	0	0	0	0	0	0	0	0	0
	Virion_infectivity_factor	5.5	0	0	0	0	0	0	0	0	0	0	0	0	46	0	0	0
	CbiA	5.2	84.6	0	0	0	0	0	0	0	0	0	0	0	0	0	0	0
	pNOB8_ParB_N_like	5.2	0	0	0	37.9	0	0	0	0	0	0	0	0	0	0	0	0
	DYN1	5	0	0	0	0	0	0	0	0	0	0	70	0	0	0	0	0
	HTH_XRE	5	0	0	0	0	0	0	0	0	0	0	0	0	42	0	0	0
	Minor_tail_protein_Gp27	5	69.2	0	7.1	0	0	0	0	0	0	0	0	0	0	0	0	0
	ParBc	4.8	0	0	0	34.5	0	0	0	0	0	0	0	0	0	0	0	0
	RhoGAP_ARHGAP20	4.8	0	0	0	34.5	0	0	0	0	0	0	0	0	0	0	0	0
	DUF3232	4.5	0	0	0	0	0	0	0	0	0	0	0	27.9	0	0	0	0
	Major_capsid_protein	4.3	0	0	0	0	0	0	0	0	0	0	0	26.5	0	0	0	0
	PE-PPE	4.3	0	0	0	0	0	0	0	0	0	0	0	0	36	0	0	0
	hDGE_amylase	4	0	0	0	0	0	0	0	0	0	0	0	25	0	0	0	0
	HNH_3	4	0	0	0	0	0	40	0	0	0	13.7	0	0	0	0	0	0
	Replicase_polyprotein_1ab	4	3.8	0	0	27.6	0	0	0	0	0	0	0	0	0	0	0	0
	M1-1_protoxin_precursor	3.6	0	0	0	0	0	0	0	0	0	0	0	22.1	0	0	0	0
	PRK07904	3.6	0	0	0	0	0	0	0	0	0	0	0	22.1	0	0	0	0
	Biosynthetic_arginine_decarboxylase	3.3	0	0	0	24.1	0	0	0	0	0	0	0	0	0	0	0	0
	Exonuc_VII_S	3.3	0	0	0	0	0	100	100	0	0	0	0	0	0	0	0	0
	PRK12879	3.3	0	0	0	0	0	0	0	0	0	0	0	20.6	0	0	0	0
	Spike_glycoprotein_precursor	3.3	3.8	0	0	0	0	0	0	0	0	0	0	0	26	0	0	0
	COG3179	2.9	0	0	0	0	0	0	0	0	0	0	0	1.5	22	0	0	0
	EVH1_Ena_VASP-like	2.6	42.3	0	0	0	0	0	0	0	0	0	0	0	0	0	0	0
	Fanconi_C	2.6	42.3	0	0	0	0	0	0	0	0	0	0	0	0	0	0	0
	Phage_holin_7_1	2.6	0	0	0	0	0	0	0	0	0	0	0	0	22	0	0	0
	TupB	2.6	0	0	0	0	0	0	0	0	0	0	0	16.2	0	0	0	0
	EPS_sugtrans	2.4	38.5	0	0	0	0	0	0	0	0	0	0	0	0	0	0	0
	Nucleoprotein	2.4	3.8	0	0	3.4	0	0	25	50	0	0	0	1.5	0	0	0	0
	DNA_maturase_B	2.1	0	0	0	0	0	0	0	0	0	9.5	0	0	0	0	0	0
	PurS	2.1	34.6	0	0	0	0	0	0	0	0	0	0	0	0	0	0	0
	RNA-directed_RNA_polymerase_L	2.1	0	0	4.8	0	0	0	0	30	0	3.2	0	0	2	0	0	0
	Envelope_glycoprotein_H_precursor	1.9	0	0	0	0	0	0	0	0	0	0	0	0	16	0	0	0
	modD_like	1.9	0	0	0	0	0	0	0	0	0	0	0	11.8	0	0	0	0
	Peptidase_M15_4	1.9	0	0	0	0	0	0	0	0	0	0	0	11.8	0	0	0	0
	SLT	1.9	0	0	19	0	0	0	0	0	0	0	0	0	0	0	0	0
	Envelope_glycoprotein_E_precursor	1.7	0	0	0	0	0	0	0	0	0	0	0	0	14	0	0	0
	fn3	1.7	0	0	0	0	0	0	0	0	0	0	23.3	0	0	0	0	0
	SepSecS	1.7	0	0	0	0	0	0	0	0	0	0	0	10.3	0	0	0	0
	COG4186	1.4	0	0	0	0	0	60	0	0	0	0	0	0	0	0	0	0
	DUF134	1.4	0	0	14.3	0	0	0	0	0	0	0	0	0	0	0	0	0
	Endolysin	1.4	0	0	0	0	0	0	0	0	0	0	0	0	12	0	0	0
	Orbi_VP6	1.4	0	0	0	10.3	0	0	0	0	0	0	0	0	0	0	0	0
	ParB_N_like_MT	1.4	0	0	0	10.3	0	0	0	0	0	0	0	0	0	0	0	0
	Peptidase_G2	1.4	0	0	0	0	0	0	0	0	0	0	0	8.8	0	0	0	0
	Pol_polyprotein	1.4	0	0	0	10.3	0	0	0	0	0	0	0	0	0	0	0	0
	Rho	1.4	0	0	0	0	0	0	0	0	0	6.3	0	0	0	0	0	0
	RNA2_polyprotein	1.4	0	0	0	10.3	0	0	0	0	0	0	0	0	0	0	0	0
	RRM2_hnRNPR_like	1.4	0	0	0	0	0	0	0	0	0	0	0	8.8	0	0	0	0
	VasL	1.4	23.1	0	0	0	0	0	0	0	0	0	0	0	0	0	0	0
	DNA-Binding_protein_G5P	1.2	0	0	0	0	0	0	0	0	0	0	0	7.4	0	0	0	0
	DUF3846	1.2	0	0	0	0	0	0	0	0	0	0	0	0	0	100	100	0
	DUF521	1.2	0	0	0	0	0	0	0	0	0	0	0	7.4	0	0	0	0
	DUF732	1.2	0	0	0	0	0	0	0	0	0	0	0	7.4	0	0	0	0
	flgK	1.2	0	0	0	0	0	0	0	0	0	0	0	7.4	0	0	0	0
	NUMOD4	1.2	0	0	0	0	0	0	0	0	0	3.2	0	2.9	0	0	0	0
	PRK01172	1.2	0	0	0	0	0	0	0	0	0	5.3	0	0	0	0	0	0
	PRK12361	1.2	0	0	0	0	0	0	0	0	0	0	0	7.4	0	0	0	0
	Rhizopine-oxygenase-like	1.2	0	0	0	0	0	0	0	0	0	0	0	7.4	0	0	0	0
	7tmA_OR8S1-like	1	0	0	0	0	0	0	0	40	0	0	0	0	0	0	0	0
	DNA_ligase	1	0	0	0	0	14.3	0	0	30	0	0	0	0	0	0	0	0
	DUF3107	1	0	0	0	6.9	0	0	0	0	0	0	0	0	0	0	0	0
	EF_0837	1	0	0	0	6.9	0	0	0	0	0	0	0	0	0	0	0	0
	HIT	1	0	0	0	0	0	0	0	0	0	0	0	5.9	0	0	0	0
	HTH_MerR-trunc	1	0	0	0	0	0	0	0	0	0	4.2	0	0	0	0	0	0
	ParB_N_like	1	0	0	0	6.9	0	0	0	0	0	0	0	0	0	0	0	0
	Peptidase_C39_2	1	0	0	0	0	0	0	0	0	100	0	0	0	0	0	0	0
	PH2_Tiam1_2	1	0	0	0	6.9	0	0	0	0	0	0	0	0	0	0	0	0
	Phage_prot_Gp6	1	0	0	0	0	0	0	0	40	0	0	0	0	0	0	0	0
	PLN03075	1	0	0	0	0	0	0	0	0	0	0	0	5.9	0	0	0	0
	PNPsynthase	1	0	0	0	0	0	0	0	0	0	4.2	0	0	0	0	0	0
	PRK09210	1	0	0	0	0	0	0	0	40	0	0	0	0	0	0	0	0
	SsgA	1	0	0	0	0	57.1	0	0	0	0	0	0	0	0	0	0	0
	TERF2_RBM	1	0	40	0	0	0	0	0	0	0	0	0	0	0	0	0	0
	Terminase_1	1	0	0	0	0	0	0	0	40	0	0	0	0	0	0	0	0
	Terminase_6	1	0	0	0	0	0	0	0	10	0	0	0	0	0	75	0	0
	TetR_C_5	1	0	0	0	0	0	40	0	0	0	0	0	0	0	0	0	0
	COG3893	0.7	0	0	7.1	0	0	0	0	0	0	0	0	0	0	0	0	0
	DNA-binding_protein	0.7	0	0	0	0	0	0	0	0	0	0	0	4.4	0	0	0	0
	DnaG	0.7	0	0	7.1	0	0	0	0	0	0	0	0	0	0	0	0	0
	DUF2358	0.7	0	0	0	0	0	0	0	30	0	0	0	0	0	0	0	0
	Endonuclease_7	0.7	0	0	0	3.4	0	0	0	0	0	0	0	1.5	0	0	0	0
	Fiber_protein	0.7	0	0	0	0	0	0	0	0	0	0	10	0	0	0	0	0
	FrvX	0.7	0	0	0	0	0	0	0	30	0	0	0	0	0	0	0	0
	Long_tail_fiber_protein_p37	0.7	0	0	0	0	0	0	0	0	0	0	0	4.4	0	0	0	0
	Major_capsid_protein_L1	0.7	0	0	0	0	0	0	0	0	0	0	0	4.4	0	0	0	0
	Peptidase_C1	0.7	0	0	0	0	42.9	0	0	0	0	0	0	0	0	0	0	0
	Peptidase_C92	0.7	0	0	0	0	42.9	0	0	0	0	0	0	0	0	0	0	0
	PLN02936	0.7	0	0	0	0	0	0	0	0	0	0	0	4.4	0	0	0	0
	PRK10329	0.7	0	0	0	0	0	0	0	0	0	0	0	0	6	0	0	0
	PRK11788	0.7	0	0	0	0	0	0	0	0	0	1.1	0	2.9	0	0	0	0
	Proteases_secretion_ATP-binding_protein_PrtD	0.7	11.5	0	0	0	0	0	0	0	0	0	0	0	0	0	0	0
	RNA-directed_RNA_polymerase_beta_chain	0.7	0	0	0	0	0	0	0	30	0	0	0	0	0	0	0	0
	SH3_srGAP1-3	0.7	0	0	7.1	0	0	0	0	0	0	0	0	0	0	0	0	0
	7tmA_Pinopsin	0.5	7.7	0	0	0	0	0	0	0	0	0	0	0	0	0	0	0
	ALG3	0.5	7.7	0	0	0	0	0	0	0	0	0	0	0	0	0	0	0
	Assembly_protein	0.5	0	0	0	0	0	0	0	0	0	0	0	0	0	0	0	100
	Capsid_assembly_protein_UL37	0.5	0	0	0	0	0	0	0	0	0	0	0	2.9	0	0	0	0
	CENP-T_C	0.5	0	0	0	0	0	0	0	0	0	0	0	0	4	0	0	0
	COG1574	0.5	0	0	0	3.4	0	0	0	0	0	0	0	0	0	0	0	0
	DUF1768	0.5	0	0	0	3.4	0	0	0	0	0	0	0	0	0	0	0	0
	DUF2493	0.5	0	0	0	0	0	0	50	0	0	0	0	0	0	0	0	0
	DUF2791	0.5	0	0	4.8	0	0	0	0	0	0	0	0	0	0	0	0	0
	DUF4258	0.5	0	0	0	0	28.6	0	0	0	0	0	0	0	0	0	0	0
	EFh_DMD_like	0.5	0	0	0	0	28.6	0	0	0	0	0	0	0	0	0	0	0
	fum_ac_acetase	0.5	0	0	0	3.4	0	0	0	0	0	0	0	0	0	0	0	0
	Gag-Pol_polyprotein	0.5	0	0	0	0	0	0	0	0	0	0	0	0	0	0	0	100
	GHL5	0.5	0	0	0	0	0	0	0	0	0	0	0	0	4	0	0	0
	HCR	0.5	0	0	0	0	0	0	0	0	0	0	6.7	0	0	0	0	0
	HlyC	0.5	0	0	0	3.4	0	0	0	0	0	0	0	0	0	0	0	0
	HTH_MerR-like_sg1	0.5	0	0	0	0	0	0	0	0	0	0	0	0	0	50	0	0
	lacZ	0.5	7.7	0	0	0	0	0	0	0	0	0	0	0	0	0	0	0
	Lipase_GDSL	0.5	0	0	0	0	0	10	25	0	0	0	0	0	0	0	0	0
	Methionine--tRNA_ligase	0.5	0	0	0	0	0	0	0	0	0	0	0	2.9	0	0	0	0
	nhaA	0.5	0	0	0	0	0	0	0	0	0	2.1	0	0	0	0	0	0
	Non-structural_polyprotein	0.5	7.7	0	0	0	0	0	0	0	0	0	0	0	0	0	0	0
	PBP-Tp47_a	0.5	0	0	0	0	0	0	0	0	0	2.1	0	0	0	0	0	0
	Peptidases_S8_Subtilisin_subset	0.5	0	0	0	0	0	0	0	0	0	0	0	2.9	0	0	0	0
	PHA02450	0.5	0	0	0	0	0	0	0	0	0	0	0	2.9	0	0	0	0
	Phage_CI_repr	0.5	0	0	0	0	0	0	0	0	50	0	0	0	0	0	0	0
	Phage_lysozyme	0.5	0	0	0	3.4	0	0	0	0	0	0	0	0	0	0	0	0
	Phosphoprotein	0.5	0	0	0	0	0	0	0	0	50	0	0	0	0	0	0	0
	PI-PLCXDc_like	0.5	0	0	0	3.4	0	0	0	0	0	0	0	0	0	0	0	0
	PIN_Mut7-C-like	0.5	0	0	0	0	0	0	0	0	0	2.1	0	0	0	0	0	0
	PLN02671	0.5	0	0	0	0	0	0	0	0	0	0	0	0	0	0	0	100
	POLBc_epsilon	0.5	0	0	0	3.4	0	0	0	0	0	0	0	0	0	0	0	0
	Polymerase_acidic_protein	0.5	0	0	0	0	0	0	0	0	0	0	0	2.9	0	0	0	0
	PRK05578	0.5	0	0	0	3.4	0	0	0	0	0	0	0	0	0	0	0	0
	PRK06288	0.5	0	0	4.8	0	0	0	0	0	0	0	0	0	0	0	0	0
	PRK08270	0.5	0	0	0	0	0	0	0	0	0	0	0	0	0	0	0	100
	PRK08596	0.5	0	0	0	0	0	0	0	0	0	0	0	2.9	0	0	0	0
	PRK09695	0.5	0	0	0	0	0	0	0	0	0	0	0	2.9	0	0	0	0
	Pro-Pol_polyprotein	0.5	0	0	0	3.4	0	0	0	0	0	0	0	0	0	0	0	0
	Probable_acetolactate_synthase_large_subunit	0.5	0	0	0	0	0	0	0	0	0	0	0	2.9	0	0	0	0
	PTB_JIP	0.5	7.7	0	0	0	0	0	0	0	0	0	0	0	0	0	0	0
	PTS_IIA_fru	0.5	0	0	4.8	0	0	0	0	0	0	0	0	0	0	0	0	0
	PTZ00262	0.5	0	0	0	3.4	0	0	0	0	0	0	0	0	0	0	0	0
	Replication-associated_protein_A	0.5	0	0	0	0	0	0	0	0	0	0	0	0	4	0	0	0
	SpeA	0.5	0	0	0	3.4	0	0	0	0	0	0	0	0	0	0	0	0
	sseA	0.5	0	0	0	0	0	0	0	0	0	0	0	0	4	0	0	0
	Structural_polyprotein	0.5	3.8	0	0	0	0	0	0	10	0	0	0	0	0	0	0	0
	VirC1	0.5	7.7	0	0	0	0	0	0	0	0	0	0	0	0	0	0	0
	Virion_protein_US10	0.5	0	0	0	0	0	0	0	0	50	0	0	0	0	0	0	0
	12-phenylacetyl-CoA_epoxidase_subunit_C	0.2	0	0	2.4	0	0	0	0	0	0	0	0	0	0	0	0	0
	7tmA_ETH-R	0.2	0	0	0	0	0	0	0	10	0	0	0	0	0	0	0	0
	ATPase-IIA1_Ca	0.2	0	0	0	0	0	0	0	0	0	0	0	0	2	0	0	0
	CCR4	0.2	0	0	0	0	14.3	0	0	0	0	0	0	0	0	0	0	0
	Chemokine_CX3C	0.2	0	0	0	0	0	0	0	0	0	0	0	1.5	0	0	0	0
	COG1231	0.2	0	0	0	1.7	0	0	0	0	0	0	0	0	0	0	0	0
	COG3581	0.2	0	0	0	0	0	10	0	0	0	0	0	0	0	0	0	0
	COG3660	0.2	3.8	0	0	0	0	0	0	0	0	0	0	0	0	0	0	0
	COG4345	0.2	0	0	0	0	0	0	0	0	25	0	0	0	0	0	0	0
	COG4624	0.2	3.8	0	0	0	0	0	0	0	0	0	0	0	0	0	0	0
	COG4626	0.2	0	0	0	0	0	0	0	0	0	0	0	0	0	0	100	0
	COG4932	0.2	3.8	0	0	0	0	0	0	0	0	0	0	0	0	0	0	0
	COG5028	0.2	0	0	0	0	0	0	0	0	0	1.1	0	0	0	0	0	0
	COG7	0.2	0	0	0	0	0	0	0	0	0	0	0	0	0	0	0	50
	conserved_HP	0.2	0	0	0	0	0	0	25	0	0	0	0	0	0	0	0	0
	Cysteine_synthase	0.2	0	0	0	0	0	0	0	10	0	0	0	0	0	0	0	0
	Cytochrom_NNT	0.2	0	0	0	0	0	0	0	10	0	0	0	0	0	0	0	0
	dCMP_cyt_deam_1	0.2	3.8	0	0	0	0	0	0	0	0	0	0	0	0	0	0	0
	DEXHc_RE	0.2	3.8	0	0	0	0	0	0	0	0	0	0	0	0	0	0	0
	Diaminobutyrate--2-oxoglutarate_transaminase	0.2	0	0	0	0	0	0	0	0	0	0	0	1.5	0	0	0	0
	DnaJ_CXXCXGXG	0.2	0	0	0	0	0	0	0	10	0	0	0	0	0	0	0	0
	DUF2637	0.2	3.8	0	0	0	0	0	0	0	0	0	0	0	0	0	0	0
	DUF4018	0.2	0	0	0	0	0	0	0	0	0	0	0	0	2	0	0	0
	DUF4031	0.2	0	0	0	0	0	0	0	0	0	0	0	0	2	0	0	0
	Early_transcription_factor_82_kDa_subunit	0.2	0	0	0	0	0	0	0	0	0	0	0	0	2	0	0	0
	Envelope_glycoprotein_gp160_precursor	0.2	0	0	0	0	0	0	25	0	0	0	0	0	0	0	0	0
	Envelope_glycoprotein_precursor	0.2	0	0	0	0	0	10	0	0	0	0	0	0	0	0	0	0
	Envelope_protein_H3	0.2	0	0	0	0	0	0	0	10	0	0	0	0	0	0	0	0
	FlbD	0.2	3.8	0	0	0	0	0	0	0	0	0	0	0	0	0	0	0
	FlgEa	0.2	3.8	0	0	0	0	0	0	0	0	0	0	0	0	0	0	0
	FliA	0.2	0	0	2.4	0	0	0	0	0	0	0	0	0	0	0	0	0
	Flu_PB2	0.2	0	0	0	0	0	0	0	10	0	0	0	0	0	0	0	0
	FpaA	0.2	0	0	0	0	0	10	0	0	0	0	0	0	0	0	0	0
	Gag_polyprotein	0.2	0	0	0	0	0	0	0	0	0	0	0	0	0	0	0	50
	GCP5-Mod21	0.2	0	0	2.4	0	0	0	0	0	0	0	0	0	0	0	0	0
	GDP-M1P_Guanylyltransferase	0.2	0	0	0	0	0	0	0	0	0	0	0	0	2	0	0	0
	glmM	0.2	3.8	0	0	0	0	0	0	0	0	0	0	0	0	0	0	0
	Glyco_hydro_77	0.2	0	0	0	0	14.3	0	0	0	0	0	0	0	0	0	0	0
	HNH_5	0.2	0	0	0	0	14.3	0	0	0	0	0	0	0	0	0	0	0
	Hydrogenase_expression/formation_protein_HupD	0.2	0	0	2.4	0	0	0	0	0	0	0	0	0	0	0	0	0
	IHO1	0.2	0	0	0	0	0	0	0	0	0	1.1	0	0	0	0	0	0
	LLM_2I7G	0.2	0	0	0	0	0	0	0	0	25	0	0	0	0	0	0	0
	LNS2	0.2	0	0	2.4	0	0	0	0	0	0	0	0	0	0	0	0	0
	Macoilin	0.2	3.8	0	0	0	0	0	0	0	0	0	0	0	0	0	0	0
	Mannosyl_trans4	0.2	0	0	0	0	0	0	0	0	0	0	0	0	2	0	0	0
	MarR	0.2	0	0	0	0	0	0	0	0	0	0	0	0	0	0	0	50
	Matrix_protein_VP40	0.2	0	0	0	0	0	0	0	0	0	0	3.3	0	0	0	0	0
	metH	0.2	0	10	0	0	0	0	0	0	0	0	0	0	0	0	0	0
	MFS_SLCO6_OATP6	0.2	0	0	0	0	0	0	25	0	0	0	0	0	0	0	0	0
	Minor_tail_protein_Gp26	0.2	3.8	0	0	0	0	0	0	0	0	0	0	0	0	0	0	0
	myo-inositol_catabolism_protein	0.2	0	0	2.4	0	0	0	0	0	0	0	0	0	0	0	0	0
	Nitrogenase_NifE_I	0.2	3.8	0	0	0	0	0	0	0	0	0	0	0	0	0	0	0
	NnaC_like	0.2	0	0	0	0	0	0	0	0	0	0	0	1.5	0	0	0	0
	Non-structural_protein_2	0.2	0	0	0	0	0	0	0	0	0	0	0	0	0	25	0	0
	oligoendopeptidase_F	0.2	0	0	0	0	0	0	0	0	0	0	0	1.5	0	0	0	0
	PA26	0.2	0	0	0	0	0	0	25	0	0	0	0	0	0	0	0	0
	PBP1_iGluR_N_LIVBP_like	0.2	0	0	0	0	0	0	0	0	25	0	0	0	0	0	0	0
	Pet127	0.2	0	0	0	0	0	0	0	0	25	0	0	0	0	0	0	0
	PGU1	0.2	0	0	0	0	0	0	25	0	0	0	0	0	0	0	0	0
	PHA00368	0.2	0	0	0	0	0	0	25	0	0	0	0	0	0	0	0	0
	PHA02518	0.2	3.8	0	0	0	0	0	0	0	0	0	0	0	0	0	0	0
	PHA02952	0.2	0	0	0	0	14.3	0	0	0	0	0	0	0	0	0	0	0
	PhnM	0.2	0	0	0	0	0	0	0	0	0	0	0	1.5	0	0	0	0
	PKc_PBS2_like	0.2	0	0	0	0	0	0	0	0	0	0	0	1.5	0	0	0	0
	PKD_2	0.2	0	0	0	0	0	0	0	0	0	0	0	1.5	0	0	0	0
	PLN02198	0.2	0	0	0	0	0	0	0	0	0	0	0	1.5	0	0	0	0
	PLN02843	0.2	0	0	0	0	0	10	0	0	0	0	0	0	0	0	0	0
	PLN02895	0.2	0	10	0	0	0	0	0	0	0	0	0	0	0	0	0	0
	Portal_protein	0.2	0	0	0	0	14.3	0	0	0	0	0	0	0	0	0	0	0
	PRK01122	0.2	3.8	0	0	0	0	0	0	0	0	0	0	0	0	0	0	0
	PRK02001	0.2	0	0	0	0	14.3	0	0	0	0	0	0	0	0	0	0	0
	PRK05261	0.2	0	0	0	0	0	0	0	0	0	0	0	1.5	0	0	0	0
	PRK05732	0.2	0	0	0	0	0	0	0	0	0	0	0	1.5	0	0	0	0
	PRK06259	0.2	3.8	0	0	0	0	0	0	0	0	0	0	0	0	0	0	0
	PRK06930	0.2	0	0	2.4	0	0	0	0	0	0	0	0	0	0	0	0	0
	PRK08760	0.2	0	0	0	0	0	0	0	0	0	1.1	0	0	0	0	0	0
	PRK08978	0.2	0	0	0	0	0	0	0	0	0	0	0	1.5	0	0	0	0
	PRK09692	0.2	0	0	0	0	0	0	0	0	0	0	0	1.5	0	0	0	0
	PRK10220	0.2	0	0	0	0	0	0	25	0	0	0	0	0	0	0	0	0
	PRK10820	0.2	0	0	0	0	0	0	25	0	0	0	0	0	0	0	0	0
	PRK12409	0.2	0	0	2.4	0	0	0	0	0	0	0	0	0	0	0	0	0
	PRK12438	0.2	0	0	0	0	0	0	0	10	0	0	0	0	0	0	0	0
	PRK13256	0.2	0	0	0	0	14.3	0	0	0	0	0	0	0	0	0	0	0
	PRK13810	0.2	0	0	0	0	0	0	0	0	25	0	0	0	0	0	0	0
	PTH2	0.2	0	0	0	0	0	0	0	0	0	0	0	1.5	0	0	0	0
	PulF	0.2	3.8	0	0	0	0	0	0	0	0	0	0	0	0	0	0	0
	putative_RNA-dependent_RNA_polymerase_VP1	0.2	0	0	0	0	0	0	0	0	0	0	0	1.5	0	0	0	0
	RE_TdeIII	0.2	0	0	2.4	0	0	0	0	0	0	0	0	0	0	0	0	0
	Recombinase	0.2	0	0	2.4	0	0	0	0	0	0	0	0	0	0	0	0	0
	RhaT	0.2	0	0	0	0	0	0	0	10	0	0	0	0	0	0	0	0
	RHH_5	0.2	3.8	0	0	0	0	0	0	0	0	0	0	0	0	0	0	0
	RNA-editing_ligase_2_mitochondrial	0.2	0	0	0	0	14.3	0	0	0	0	0	0	0	0	0	0	0
	RNA_pol_Rpb1_5	0.2	0	0	0	0	0	10	0	0	0	0	0	0	0	0	0	0
	RNA_polymerase-associated_transcription-specificity_factor_RAP94	0.2	0	0	0	1.7	0	0	0	0	0	0	0	0	0	0	0	0
	RNA_polymerase_sigma_factor_SigZ	0.2	3.8	0	0	0	0	0	0	0	0	0	0	0	0	0	0	0
	RNAP_II_RPB11	0.2	3.8	0	0	0	0	0	0	0	0	0	0	0	0	0	0	0
	RNase_H2-Ydr279	0.2	3.8	0	0	0	0	0	0	0	0	0	0	0	0	0	0	0
	Rox3	0.2	0	0	0	0	0	0	0	0	0	0	0	1.5	0	0	0	0
	SigBFG	0.2	0	0	2.4	0	0	0	0	0	0	0	0	0	0	0	0	0
	syh	0.2	0	0	2.4	0	0	0	0	0	0	0	0	0	0	0	0	0
	Thymidine_phosphorylase	0.2	3.8	0	0	0	0	0	0	0	0	0	0	0	0	0	0	0
	TraG_VirD4	0.2	0	0	0	0	14.3	0	0	0	0	0	0	0	0	0	0	0
	uvrA	0.2	0	0	0	0	0	0	0	0	0	0	0	1.5	0	0	0	0
	Virulence-associated_protein_I	0.2	0	0	0	0	0	0	0	0	25	0	0	0	0	0	0	0

## Sheet: Table S6
	Supplementary Table 6: Summary of the genes within 5 kb flanking Lsr2 genomic loci regions identified within the actinobacteriophage genomes according to assigned clusters.
	Cluster	No. of whiB coding sequences	Lifestyle	Abundance
				1	> 85 %	> 75 %	> 50 %
	All	421
	A	26	Temperate	DUF2746; DUF2744	DNA_pol_A; Minor_tail_protein_Gp28	CbiA	Minor_tail_protein_Gp27; Imm_superinfect
	AV	10	Lytic				Replicase_polyprotein_1a
	BD	42	Temperate		Resolvase; Thy1; Ribonuc_red_lgC	tRNA_anti-codon	Sigma70_r4
	BE	58	Lytic	GP88	DUF932		Ribosomal_L12
	BK	7	Lytic				SsgA
	CQ	10	Temperate	tRNA_anti-codon; Exonuc_VII_S			COG4186
	DL	4	Temperate	tRNA_anti-codon; Exonuc_VII_S			Genome_polyprotein; DUF2493
	DP	10	Lytic				Nucleoprotein; Amidase_2
	DU	4	Unknown	Amidase_2; Peptidase_C39_2			HTH_17; Phage_CI_repressor; Phosphoprotein; Virion_protein_US10
	E	95	Temperate	Glutaredoxin; Cutinase		Phage_int_SAM_4; dndB_like
	EE	30	Lytic	HTH_3; HNH; MerR	Collar	Peptidase_M23; FN3	DYN1
	J	68	Temperate				DUF2746; FtsK_SpoIIIE
	L	50	Temperate	HTH_17; Phage_integrase; Nuc_transf
	M	4	Temperate	DUF3846		Terminase_6	HTH_MerR-like_sg1
	Singleton	1	Unknown	DUF3846; Genome_polyprotein; Thy1; COG4626
	X	2	Temperate	HTH_17; Phage_integrase; DUF2746; Assembly_protein; Gag_Pol_protein; PLN02671; PRK08270			Cutinase; Gene_12_protein; Amidase_2; Glyco_hydro_25; COG7; Gag_polyprotein; MarR
